# Supplementary material for: Two Distinct Categories of Focal Deletions in Cancer Genomes
Source: PLoS One. 2013 Jun 21;8(6):e66264. doi: 10.1371/journal.pone.0066264 (PMC3689739; doi:10.1371/journal.pone.0066264)
Supplement: Table S3 — Number of focal deletion involving individual telomeres. Focal deletions (out of the total of 10,835) that effect individual telomeres are shown. (XLSX) [file pone.0066264.s004.xlsx]

## Sheet: Sheet1
Telomere	Number of Deletions	Telomere	Number of Deletions	Telomere	Number of Deletions	Telomere	Number of Deletions
1p	20	7p	23	13p	30	19p	70
1q	18	7q	21	13q	39	19q	18
2p	18	8p	47	14p	20	20p	24
2q	17	8q	25	14q	14	20q	13
3p	22	9p	26	15p	13	21p	19
3q	10	9q	12	15q	16	21q	34
4p	131	10p	26	16p	50	22p	39
4q	38	10q	20	16q	47	22q	37
5p	5	11p	32	17p	42	Xp	77
5q	10	11q	29	17q	27	Xq	66
6p	36	12p	26	18p	28
6q	31	12q	35	18q	33
