# Supplementary material for: Two Distinct Categories of Focal Deletions in Cancer Genomes
Source: PLoS One. 2013 Jun 21;8(6):e66264. doi: 10.1371/journal.pone.0066264 (PMC3689739; doi:10.1371/journal.pone.0066264)
Supplement: Table S4 — The known common fragile site genes and tumor suppressor genes affected by ≥15 focal deletions. This set of genes was used for exploring properties that distinguished the two classes and for the training sets for the machine-learning tools. (XLS) [file pone.0066264.s005.xls]

## Sheet: Sheet1
Gene	Type	Gene	Type	Gene	Type
LARGE	CFS	WDR37	TSG	CYLD	TSG
STS	CFS	NRSN2	TSG	DDB2	TSG
PARK2	CFS	XPO4	TSG	MEN1	TSG
LRP1B	CFS	DLC1	TSG	RB1	TSG
DLG2	CFS	ERCC2	TSG	CDKN2A	TSG
WWOX	CFS	FANCA	TSG	CBLC	TSG
CNTNAP2	CFS	STK11	TSG	PTEN	TSG
FHIT	CFS	CDH1	TSG	C11orf79	TSG
KIAA1680	CFS	RECQL4	TSG	NF1	TSG
DAB1	CFS	ERCC2	TSG	TP53	TSG
IMMP2L	CFS	MAP2K4	TSG	WRN	TSG
		BRCA1	TSG	SMAD4	TSG
