# Supplementary material for: Two Distinct Categories of Focal Deletions in Cancer Genomes
Source: PLoS One. 2013 Jun 21;8(6):e66264. doi: 10.1371/journal.pone.0066264 (PMC3689739; doi:10.1371/journal.pone.0066264)
Supplement: Table S7 — Validation of focal deletion calls by TaqMan real-time PCR. TaqMan probes were designed to nine different locations within the A2BP1 locus and used to determine DNA copy number in four different colon cancer cell lines. Shown for each cell line are two rows comparing the DNA copy number estimates based on aCGH versus real-time PCR. Note that there is good agreement except for the boundary of the hemizygous deletion in the cell line LIM2045. Real-time PCR has a greater dynamic range and can more accurately distinguish homozygous from heterozygous deletions than aCGH. (XLSX) [file pone.0066264.s008.xlsx]

## Sheet: Sheet1
Colon Cancer Cell Line	DNA Copy Number Estimation Method	1
		6.31	6.35	6.56	6.61	6.7	7.64	7.7	7.73
DLD1	TaqMan	1	1.1	0.9	0.9	0.9	0.9	1.1	0.9
	aCGH	1.1	1	1	1	1	1	1	1
HCT116	TaqMan	0	0	0	0	0	1.2	0.9	0.9
	aCGH	0.5	0.5	0.5	0.5	0.5	1	1	1
LIM2045	TaqMan	1	1.1	0.9	0.6	0.4	0.8	1.1	1
	aCGH	1	1	0.5	0.5	0.5	1	1	1
R	TaqMan	1	0.9	0	0	0	1.8	1.4	1.8
	aCGH	0.6	0.6	0.2	0.2	0.2	1.1	1.1	1.1
