# Supplementary material for: Two Distinct Categories of Focal Deletions in Cancer Genomes
Source: PLoS One. 2013 Jun 21;8(6):e66264. doi: 10.1371/journal.pone.0066264 (PMC3689739; doi:10.1371/journal.pone.0066264)
Supplement: Table S8 — Functional classification of 4,823 genes for their TSG or CFS probabilities. This table contains fourteen columns describing for each gene with >15 focal deletions the chromosome, chromosomal start position, chromosomal stop position, the seven properties that distinguish TSG from CFS genes (mean-centered and variance-adjusted), the probability of being a TSG based on Random Forest classification (using either 7 or 3 properties), and the probability of being a TSG based on SVM classification. The probability of being a CFS is 1– TSG probability. (XLS) [file pone.0066264.s009.xls]

## Sheet: Supplementary Table 8
Chromosome	Gene Start	Gene End	Symbol	Deletion Separation	Deletion Size	RNA/DNA Correlation	DNA Copy Number Value	Cell Line Proportion	Deletion Isolation	RF TS probability (7 predictors)	RF TS probability (3 predictors)	SVM TS Probability
1	869445	884542	NOC2L	-1.23	2.04	-0.68	-0.99	0.61	0.09	0.99	1	0.96
1	885829	890958	KLHL17	-1.23	2.04	-0.68	-0.99	0.61	0.09	0.99	1	0.96
1	891739	900345	PLEKHN1	-1.23	2.04	-0.94	-0.99	0.61	0.09	0.99	1	0.95
1	900441	907336	C1orf170	-1.23	2.04	-1.54	-1	0.61	0.09	0.99	1	0.93
1	924205	925415	HES4	-1.23	2.04	-0.73	-0.99	0.61	0.09	0.99	1	0.96
1	938709	939782	ISG15	-1.23	2.04	-1.6	-1	0.61	0.09	0.99	1	0.92
1	945365	981355	AGRN	-1.23	2.04	-1.09	-0.43	0.61	0.09	0.99	1	0.94
1	1007060	1041599	C1orf159	-1.23	2.04	-0.92	-0.99	0.61	0.09	0.99	1	0.95
1	1099148	1123176	TTLL10	-1.23	2.04	-0.68	-0.99	0.61	0.09	0.99	1	0.96
1	1128750	1131952	TNFRSF18	-1.23	2.04	-0.68	-0.99	0.61	0.09	0.99	1	0.96
1	1136568	1139375	TNFRSF4	-1.23	2.04	-0.68	-0.99	0.61	0.09	0.99	1	0.96
1	1142150	1157310	SDF4	-1.23	2.04	-1.06	-0.43	0.61	0.09	0.99	1	0.94
1	1157491	1160283	B3GALT6	-1.23	2.04	-1.87	-1	0.61	0.17	0.97	1	0.91
1	1167695	1171965	FAM132A	-1.23	2.04	-1.43	-1	0.74	0.01	0.98	1	0.93
1	1179154	1199097	UBE2J2	-1.23	2.04	0.38	0.37	0.74	0.09	0.97	1	0.97
1	1183300	1186817	LOC100128842	-1.23	2.04	0.16	-0.43	0.74	0.09	1	1	0.97
1	1207351	1217272	SCNN1D	-1.23	2.04	0.05	-0.43	0.74	0.09	1	1	0.97
1	1217626	1233132	ACAP3	-1.23	2.04	0.06	-0.43	0.74	0.09	1	1	0.97
1	1233856	1236920	PUSL1	-1.23	2.04	-0.09	-0.43	0.74	0.09	1	1	0.96
1	1236827	1249909	CPSF3L	-1.23	2.04	0.35	0.37	0.74	0.09	0.97	1	0.96
1	1250005	1254139	GLTPD1	-1.23	2.04	-1.52	-1	0.74	0.09	0.98	1	0.92
1	1256588	1259707	TAS1R3	-1.23	2.04	-1.27	-1	0.74	0.09	0.99	1	0.94
1	1260520	1274355	DVL1	-1.23	2.04	-1.18	-1	0.74	0.09	0.99	1	0.94
1	1277933	1283778	MXRA8	-1.23	2.04	-0.94	-0.56	0.74	0.09	0.99	1	0.94
1	1298972	1300681	AURKAIP1	-1.23	2.04	1.11	0.37	0.74	0.09	0.98	1	0.98
1	1310954	1324581	CCNL2	-1.23	2.04	0.06	-0.43	0.74	0.09	1	1	0.97
1	1324772	1327288	LOC148413	-1.23	2.04	-1.52	-1	0.74	0.09	0.98	1	0.92
1	1327138	1332556	MRPL20	-1.23	2.04	-0.29	-0.99	0.74	0.09	0.99	1	0.97
1	1343664	1346513	LOC441869	-1.23	2.04	-1.52	-1	0.74	0.09	0.98	1	0.92
1	1351370	1353029	TMEM88B	-1.23	2.04	-1.52	-1	0.74	0.09	0.98	1	0.92
1	1360771	1366009	VWA1	-1.23	2.04	-1.52	-1	0.74	0.09	0.98	1	0.92
1	1374931	1395401	ATAD3C	-1.23	2.04	-1.52	-1	0.74	0.09	0.98	1	0.92
1	1397026	1421445	ATAD3B	-1.23	2.04	0.29	0.37	0.74	0.09	0.97	1	0.96
1	1437417	1459927	ATAD3A	-1.23	2.04	-0.32	-0.99	0.74	0.09	0.99	1	0.97
1	1460020	1465603	C1orf70	-1.23	2.04	-0.32	-0.99	0.74	0.09	0.99	1	0.97
1	1466915	1500125	SSU72	-1.23	2.04	-0.44	-0.99	0.74	0.09	0.99	1	0.96
1	1540746	1555848	MIB2	-1.23	2.04	0.9	-0.43	0.74	0.09	0.99	1	0.98
1	1557422	1559893	MMP23B	-1.23	2.04	-1.52	-1	0.74	0.09	0.98	1	0.92
1	1558021	1623107	MMP23A	-1.23	2.04	0.56	0.37	0.74	0.09	0.97	1	0.97
1	1560962	1645635	CDC2L1	-1.23	2.04	0.56	0.37	0.74	0.09	0.97	1	0.97
1	1582801	1614103	LOC728661	-1.23	2.04	0.35	0.37	0.74	0.09	0.97	1	0.96
1	1624029	1645651	CDC2L2	-1.23	2.04	-1.52	-1	0.74	0.09	0.98	1	0.92
1	1653540	1667291	SLC35E2	-1.23	2.04	0.49	0.37	0.74	0.09	0.95	1	0.97
1	1672530	1699769	NADK	-1.23	2.04	0.28	0.37	0.74	0.01	0.97	1	0.96
1	1706588	1812355	GNB1	-1.23	2.04	1.57	-1.08	0.61	0.17	1	1	0.99
1	1836125	1838593	CALML6	-1.23	2.04	1.6	-1.08	0.61	0.09	1	1	0.99
1	1838888	1840600	TMEM52	-1.23	2.04	1.6	-1.08	0.61	0.09	1	1	0.99
1	1843255	1849228	C1orf222	-1.23	2.04	1.6	-1.08	0.61	-0.07	1	1	0.99
1	1874611	1925136	KIAA1751	-1.23	2.04	-0.46	-0.99	0.8	0.16	0.97	1	0.96
1	1940627	1952052	GABRD	-1.23	2.04	-1.27	-1	0.68	0.09	0.99	1	0.94
1	1971768	2106694	PRKCZ	-1.23	2.04	-0.32	-0.99	0.57	0.09	0.99	1	0.97
1	2110341	2114884	LOC100128003	-1.23	2.04	0.49	0.47	0.47	0.15	0.95	1	0.97
1	2110847	2116074	C1orf86	-1.23	2.04	0.49	0.47	0.47	0.15	0.95	1	0.97
1	2149993	2231511	SKI	-1.23	2.04	-0.86	-0.99	0.47	0.15	0.99	1	0.96
1	2242555	2312853	MORN1	-1.23	2.04	-0.32	-0.99	0.57	0.02	0.99	1	0.97
1	2271715	2273960	LOC100129534	-1.23	2.04	-0.68	-0.99	0.57	0.02	0.99	1	0.96
1	2313073	2326734	RER1	-1.28	1.35	0.25	-2.27	0.57	0.09	1	1	0.98
1	2326100	2333870	PEX10	-1.28	1.35	0.6	-2.27	0.57	0.09	1	1	0.99
1	2397613	2426824	PLCH2	-1.28	1.35	-0.61	-0.64	0.57	0.09	0.99	1	0.94
1	2429834	2447895	PANK4	-1.28	1.35	-1.19	-0.64	0.57	0.09	0.99	1	0.91
1	2450045	2451544	HES5	-1.28	1.35	-1.19	-0.64	0.57	0.09	0.99	1	0.91
1	2471218	2474144	LOC115110	-1.28	1.35	1	-0.64	0.57	0.09	0.99	1	0.98
1	2479150	2486613	TNFRSF14	-1.28	1.35	1	-0.64	0.57	0.09	0.99	1	0.98
1	2508108	2512762	C1orf93	-1.28	1.35	-0.16	-0.42	0.57	-0.17	1	1	0.96
1	2511940	2554341	MMEL1	-1.28	1.35	-0.32	-0.42	0.65	-0.04	0.99	1	0.95
1	2927905	2929327	ACTRT2	-1.28	1.35	0.22	-2.27	0.54	0.26	1	1	0.98
1	2966040	2974149	FLJ42875	-1.28	1.35	2.02	-2.27	0.54	0.03	1	1	0.99
1	2975603	3345045	PRDM16	-1.17	1.3	-0.48	-0.64	0.45	0.14	0.99	1	0.94
1	3361006	3387537	ARHGEF16	-1.06	1.27	-0.89	-0.64	0.45	0.03	0.99	1	0.92
1	3394365	3517919	MEGF6	-1.06	1.27	-1.16	-0.64	0.37	0.19	0.99	1	0.89
1	3531415	3536554	TPRG1L	-1.06	1.27	0.14	-2.27	0.45	0.03	1	1	0.98
1	3537191	3556531	WDR8	-1.06	1.27	0.14	-2.27	0.45	0.09	1	1	0.98
1	3558988	3640327	TP73	-1.06	1.27	-0.04	-2.27	0.45	0.09	1	1	0.97
1	3642407	3653746	KIAA0495	-1.06	1.27	-1.56	-0.64	0.45	0.03	0.99	1	0.87
1	3658824	3678069	CCDC27	-1.06	1.27	-1.56	-0.64	0.53	0.14	0.99	1	0.86
1	3679211	3682379	LOC388588	-1.06	1.27	-0.49	-0.64	0.53	0.14	0.99	1	0.93
1	3686643	3702928	LRRC47	-1.06	1.27	-1.08	-0.64	0.45	0.03	0.99	1	0.91
1	3721203	3763657	KIAA0562	-1.06	1.27	0.46	-2.27	0.45	0.14	0.98	1	0.98
1	3763704	3791853	DFFB	-1.06	1.27	0.18	-2.27	0.37	0.03	1	1	0.98
1	3795562	3806717	C1orf174	-1.06	1.27	-0.18	-2.27	0.37	0.09	1	1	0.97
1	3806827	3821869	LOC100133612	-1.06	1.27	0.24	-0.64	0.37	-0.02	1	1	0.96
1	4371970	4384604	LOC284661	-0.93	1.27	-0.81	1.36	0.53	0.14	0.98	1	0.82
1	4614964	4743711	AJAP1	-0.94	1.27	-2.03	0.59	0.3	0.19	0.93	1	0.73
1	5845456	5975118	NPHP4	-1.22	1.38	-0.78	0.59	0.06	0.14	0.97	1	0.91
1	6008966	6083110	KCNAB2	-1.22	1.38	-0.77	-1.96	-0.29	-0.02	0.99	1	0.97
1	6084439	6162770	CHD5	-1.22	1.38	-1.11	1.22	-0.29	0.14	0.99	1	0.89
1	6167666	6182266	RPL22	-0.84	1.31	-0.26	0.2	-0.23	0.03	0.98	1	0.94
1	6188775	6203946	RNF207	-0.84	1.31	-0.73	0.16	-0.23	0.09	0.98	1	0.92
1	6203839	6218631	ICMT	-0.84	1.31	-1.04	0.16	-0.23	0.09	0.98	1	0.9
1	6226848	6228225	HES3	-0.84	1.31	-0.37	0.16	-0.23	0.09	0.98	1	0.93
1	6231442	6243622	GPR153	-0.84	1.31	0.33	0.16	-0.23	0.09	0.98	1	0.96
1	6246918	6376413	ACOT7	-0.84	1.31	-0.11	0.16	-0.23	0.38	0.88	0.91	0.93
1	6397882	6402566	HES2	-0.84	1.31	0.24	0.69	-0.26	-0.27	0.99	1	0.96
1	6407434	6443591	ESPN	-0.84	1.31	-1.69	0.16	-0.26	0.09	0.98	1	0.85
1	6443800	6448842	TNFRSF25	-0.84	1.31	-1.3	0.16	-0.26	0.09	0.98	1	0.88
1	6448738	6502656	PLEKHG5	-0.84	1.31	-1.23	0.16	-0.26	0.09	0.98	1	0.89
1	6507794	6537168	NOL9	-0.84	1.31	1.4	0.16	-0.26	0.09	0.99	1	0.98
1	6538020	6562404	TAS1R1	-0.84	1.31	1.23	0.2	-0.26	0.09	0.99	1	0.98
1	6562649	6571927	ZBTB48	-0.84	1.31	-1.3	0.16	-0.26	0.09	0.98	1	0.88
1	6573370	6585516	KLHL21	-0.84	1.31	-1.14	0.16	-0.26	0.09	0.98	1	0.89
1	6596342	6606680	PHF13	-0.84	1.31	1.3	0.2	-0.26	0.09	0.99	1	0.98
1	6607838	6618232	THAP3	-0.84	1.31	-0.06	0.2	-0.26	-0.27	0.98	1	0.96
1	6616815	6684553	DNAJC11	-0.84	1.31	0.12	0.69	-0.26	-0.27	0.99	1	0.95
1	6767970	7752351	CAMTA1	-0.74	1.38	-0.43	0.38	-0.4	0.61	0.8	0.83	0.9
1	7753915	7764079	VAMP3	-0.32	1.38	-0.36	-2.76	-0.13	-0.18	0.96	0.96	0.97
1	7767349	7827824	PER3	-0.32	1.38	1.6	0.1	-0.13	0.16	0.95	0.96	0.97
1	7830259	7836138	UTS2	-0.32	1.38	1.16	0.72	-0.05	0.02	0.91	0.96	0.96
1	7902493	7923474	TNFRSF9	-0.32	1.38	-0.28	-2.76	-0.05	0.09	0.94	0.96	0.97
1	7944300	7967929	PARK7	-0.32	1.38	0.33	-2.76	-0.05	-0.05	0.93	0.96	0.98
1	7994366	8008980	ERRFI1	-0.32	1.38	-0.27	-2.76	-0.02	0.22	0.93	0.96	0.96
1	8306976	8326814	SLC45A1	-0.01	1.38	-0.17	-2.76	-0.21	0.15	0.97	0.99	0.96
1	8335050	8800286	RERE	-0.01	1.38	0.63	-0.41	-0.13	0.43	0.78	0.69	0.94
1	8843649	8861367	ENO1	-0.03	1.35	0.54	-1.01	0.24	-0.55	0.97	0.99	0.97
1	8928508	8957735	CA6	-0.03	1.35	-0.19	-2.76	0.11	0.17	0.97	0.99	0.96
1	8985945	9008991	SLC2A7	-0.03	1.35	-0.84	-1.11	0.11	0.09	0.96	0.99	0.88
1	9019593	9071097	SLC2A5	-0.03	1.35	-1.8	0.1	0.11	0	0.89	0.99	0.71
1	9087062	9111816	GPR157	-0.03	1.35	0.71	-0.41	0	0.33	0.86	0.86	0.94
1	9217449	9253981	H6PD	0.04	1.31	-0.64	-1.11	0.24	-0.28	0.96	0.99	0.91
1	9275527	9352175	SPSB1	0.04	1.31	0.23	-0.41	0.25	0.42	0.86	0.86	0.9
1	9522114	9565418	SLC25A33	0.04	1.31	1.27	0.72	0.24	-0.09	0.95	0.99	0.94
1	9571563	9597522	TMEM201	-0.42	1.13	1.27	0.72	0.24	0.18	0.92	0.91	0.95
1	9634376	9711759	PIK3CD	-0.42	1.13	-0.32	-2.76	0.08	-0.11	0.94	0.91	0.97
1	9635255	9637231	C1orf200	-0.42	1.13	1.56	-0.29	0.08	-0.01	0.94	0.91	0.97
1	9711665	9807137	CLSTN1	-0.42	1.13	0.65	-1.15	0.08	-0.01	0.94	0.91	0.97
1	9830920	9892903	CTNNBIP1	-0.42	1.13	0.66	-1.15	0.24	0.18	0.95	0.91	0.96
1	9912362	9925413	LZIC	-0.54	1.25	1.95	-1.15	0.24	0.27	0.99	0.99	0.98
1	9926072	9968143	NMNAT1	-0.54	1.25	1.68	-1.15	0.22	-0.12	1	0.99	0.99
1	9979841	9998664	RBP7	-0.54	1.25	0.92	-1.15	0.22	-0.02	0.99	0.99	0.97
1	10015602	10163883	UBE4B	-0.29	0.81	1.72	-1.15	0.08	0.28	0.98	0.98	0.97
1	10193350	10364248	KIF1B	-0.16	0.4	1.59	-1.15	-0.09	0.19	0.99	0.99	0.97
1	26481359	26517343	UBXN11	-0.9	-0.27	0.66	-1.22	1.15	0.3	0.83	0.94	0.89
1	26516997	26519601	CD52	-0.9	-0.27	0.66	-1.22	1.15	0.3	0.83	0.94	0.89
1	26520936	26543030	AIM1L	-0.9	-0.27	0.43	-1.22	1.15	0.09	0.83	0.95	0.89
1	26560711	26571853	ZNF683	-0.9	-0.27	0.43	-1.22	1.15	-0.02	0.83	0.95	0.89
1	26609855	26628806	LIN28	-0.9	-0.27	-0.05	-0.57	1.25	0.19	0.84	0.95	0.79
1	26631388	26670382	DHDDS	-0.9	-0.27	-0.05	-0.57	1.25	0.09	0.84	0.95	0.8
1	26671488	26675720	HMGN2	-0.9	-0.27	-0.05	-0.57	1.25	-0.2	0.84	0.95	0.83
1	26728835	26774107	RPS6KA1	-1.11	-0.27	-0.05	-0.57	0.99	-0.08	0.87	0.95	0.86
1	26895108	26981188	ARID1A	-1.11	-0.27	-0.52	-1.22	0.76	0.48	0.77	0.69	0.81
1	26987072	26997474	PIGV	-1.11	-0.27	-0.05	-0.57	0.68	-0.05	0.97	0.95	0.88
1	27025787	27054795	ZDHHC18	-1.11	-0.27	0.18	-1.22	0.76	0.28	0.96	0.94	0.89
1	27062219	27063534	SFN	-1.11	-0.27	0.18	-1.22	0.8	-0.05	0.95	0.95	0.91
1	27078459	27089456	GPN2	-1.11	-0.27	0.18	-1.22	0.8	0.09	0.95	0.95	0.9
1	27089566	27099549	GPATCH3	-1.11	-0.27	0.18	-1.22	0.8	0.09	0.95	0.95	0.9
1	27110562	27113154	NR0B2	-1.11	-0.27	0.18	-1.22	0.8	0.09	0.95	0.95	0.9
1	27120810	27145474	NUDC	-1.11	-0.27	0.18	-1.22	0.8	0.09	0.95	0.95	0.9
1	27148647	27159484	C1orf172	-1.11	-0.27	0.18	-1.22	0.8	0.23	0.95	0.95	0.9
1	27192781	27199964	TRNP1	-1.11	-0.27	-0.05	-0.83	0.84	-0.07	0.95	0.95	0.88
1	27204099	27211920	FAM46B	-1.11	-0.27	-0.05	-0.83	0.84	0.17	0.95	0.95	0.86
1	27297887	27354038	SLC9A1	-0.36	-0.27	0.15	-1.76	0.74	0.09	0.94	0.87	0.87
1	27433593	27507695	WDTC1	-0.23	-0.26	1.11	-1.49	0.63	0	0.98	0.93	0.93
1	27521222	27535478	TMEM222	-0.23	-0.26	0.4	0.96	0.63	0.09	0.89	0.93	0.73
1	27541099	27553008	SYTL1	-0.23	-0.26	-0.66	-1.01	0.63	0.09	0.94	0.93	0.71
1	27554256	27565924	MAP3K6	-0.23	-0.26	-0.66	-1.01	0.63	0.09	0.94	0.93	0.71
1	27568187	27573902	FCN3	-0.23	-0.26	0.4	0.96	0.63	0.09	0.89	0.93	0.73
1	27578182	27582392	CD164L2	-0.23	-0.26	0.4	0.96	0.63	0.09	0.89	0.93	0.73
1	27591738	27594904	GPR3	-0.23	-0.26	0.4	0.96	0.63	0.09	0.89	0.93	0.73
1	27604712	27689256	WASF2	-0.23	-0.26	0.64	0.08	0.63	0.26	0.9	0.92	0.8
1	27733342	27802730	AHDC1	-0.07	-0.27	1.63	1.42	0.96	-0.01	0.85	0.94	0.81
1	27811387	27834314	FGR	-0.07	-0.27	1.7	1.42	1.15	-0.12	0.8	0.94	0.82
1	27865158	27871311	IFI6	-0.07	-0.27	-1.83	1.23	1.25	0.19	0.75	0.94	0.2
1	27925076	27962008	FAM76A	-0.07	-0.27	-0.46	-0.24	1.25	0.19	0.74	0.94	0.55
1	27972280	28023550	STX12	-0.11	-0.26	0.44	-0.13	1.15	0.09	0.73	0.94	0.74
1	28173405	28287718	EYA3	-0.15	-0.22	0.7	0.08	0.51	0.36	0.74	0.75	0.8
1	28294032	28295656	LOC653566	-0.15	-0.22	0.7	0.08	0.51	0.09	0.88	0.89	0.83
1	28348448	28375778	PTAFR	-0.15	-0.22	-0.46	0.08	0.24	0.09	0.87	0.89	0.69
1	28399376	28432129	DNAJC8	-0.15	-0.22	-0.76	0.08	0.24	0.27	0.84	0.88	0.61
1	28435197	28437198	ATPIF1	-0.15	-0.22	-0.56	-1.49	0.22	-0.12	0.94	0.9	0.82
1	28458592	28481589	SESN2	-0.1	-0.12	-0.04	0	0.22	0.09	0.87	0.89	0.77
1	28528099	28535065	MED18	-0.1	-0.12	-0.04	0	0.22	0.09	0.87	0.89	0.77
1	28568679	28699468	PHACTR4	-0.1	-0.12	-0.69	-1.49	0.22	0.09	0.94	0.89	0.79
1	28705082	28738194	SNHG3-RCC1	-0.1	-0.12	0.28	0	0.08	0.28	0.81	0.88	0.8
1	28705082	28708733	SNHG3	-0.1	-0.12	0.87	-1.49	0.22	0.09	0.96	0.89	0.92
1	28717331	28738194	RCC1	-0.1	-0.12	0.04	0	0.22	0.09	0.87	0.89	0.78
1	28752115	28777644	TRNAU1AP	-0.1	-0.12	0.5	-0.15	0.22	0.09	0.82	0.89	0.84
1	28777638	28780953	SNHG12	-0.1	-0.12	0.5	-0.15	0.22	0.09	0.82	0.89	0.84
1	28777841	28777921	SNORD99	-0.1	-0.12	0.5	-0.15	0.22	0.09	0.82	0.89	0.84
1	28778862	28778992	SNORA61	-0.1	-0.12	0.5	-0.15	0.22	0.09	0.82	0.89	0.84
1	28779479	28779611	SNORA44	-0.1	-0.12	0.5	-0.15	0.22	0.09	0.82	0.89	0.84
1	28780018	28780152	SNORA16A	-0.1	-0.12	0.5	-0.15	0.22	0.09	0.82	0.89	0.84
1	28791298	28793675	RAB42	-0.1	-0.12	-0.04	0	0.22	0.09	0.87	0.89	0.77
1	28802197	28842191	TAF12	-0.1	-0.12	0.87	-1.49	0.22	0.09	0.96	0.89	0.92
1	28847698	28847833	RNU11	-0.1	-0.12	0.87	-1.49	0.22	0.09	0.96	0.89	0.92
1	28867830	28913974	GMEB1	-0.1	-0.12	1.26	-2.7	0.22	0.19	0.96	0.89	0.96
1	52380633	52584946	ZFYVE9	-0.94	0.36	-0.03	-1.03	-0.31	0.55	0.82	0.76	0.93
1	52588854	52604452	CC2D1B	-0.88	0.28	1.13	1.4	-0.21	-0.01	1	1	0.94
1	52611088	52642719	ORC1L	-0.88	0.28	0.86	0.75	-0.21	0.09	0.99	1	0.94
1	52642806	52656580	PRPF38A	-0.88	0.28	0.86	0.75	-0.21	-0.01	0.99	1	0.94
1	52661535	52791331	ZCCHC11	-0.88	0.28	-0.37	0.2	-0.31	0.18	0.98	1	0.88
1	52840630	52847310	GPX7	-0.88	0.28	-1.9	0.75	-0.31	0.18	0.94	1	0.65
1	52871653	52895325	FAM159A	-0.88	0.28	0.99	0.75	-0.21	-0.01	0.99	1	0.94
1	52925101	52936626	C1orf163	-0.88	0.28	0.89	0.75	-0.21	0.09	0.99	1	0.94
1	52964718	53065599	ZYG11B	-0.97	0.17	0.42	0.75	-0.21	0.09	0.98	1	0.91
1	53080770	53132835	ZYG11A	-0.97	0.17	-0.73	0.75	-0.21	0.09	0.99	1	0.82
1	53134491	53160034	ECHDC2	-0.97	0.17	0	0.75	-0.21	0.09	0.99	1	0.89
1	53165535	53289870	SCP2	-0.97	0.17	-0.66	0.75	-0.21	0.09	0.99	1	0.83
1	53300472	53323762	PODN	-1.23	0.2	-0.61	0.75	-0.21	0.09	0.99	1	0.86
1	53325442	53380877	SLC1A7	-1.23	0.2	-0.22	0.75	-0.21	0.09	0.99	1	0.89
1	53434688	53452457	CPT2	-1.23	0.2	0.83	0.75	-0.21	0.09	0.99	1	0.95
1	53452359	53458877	C1orf123	-1.23	0.2	0.83	0.75	-0.21	0.09	0.99	1	0.95
1	53465151	53476795	MAGOH	-1.23	0.2	0.83	0.75	-0.21	0.09	0.99	1	0.95
1	53483799	53566409	LRP8	-1.23	0.2	0.83	0.75	-0.21	-0.01	0.99	1	0.95
1	53676631	53678281	FLJ40434	-1.23	0.2	-0.78	-1.68	-0.04	0.18	0.97	1	0.92
1	53697659	53705746	DMRTB1	-1.23	0.2	-0.88	-1.02	-0.04	-0.09	0.97	1	0.91
1	53744493	53972465	GLIS1	-1.23	0.2	0.59	-1.68	-0.24	0.33	0.94	0.91	0.97
1	54005975	54076763	TMEM48	-1.23	0.2	0.07	0.75	-0.15	0	0.98	1	0.91
1	54089993	54128041	YIPF1	-1.23	0.2	0.34	0.75	-0.15	0.09	0.98	1	0.92
1	54132448	54149347	DIO1	-1.23	0.2	0.61	-1.68	-0.15	0.09	1	1	0.97
1	54159821	54183876	HSPB11	-1.06	0.2	2.59	1.4	-0.15	0.09	0.99	1	0.97
1	54184624	54206427	LRRC42	-1.06	0.2	2.59	1.4	-0.15	0.09	0.99	1	0.97
1	54247093	54256391	LDLRAD1	-1.06	0.2	0.43	0.75	-0.15	0.09	0.97	1	0.92
1	54269936	54291699	TMEM59	-1.06	0.2	-0.19	0.75	-0.15	0.09	0.98	1	0.88
1	54291861	54338004	C1orf83	-1.06	0.2	-0.67	0.75	-0.15	0.09	0.98	1	0.83
1	54377255	54392031	CDCP2	-1.06	0.2	0.21	0.75	-0.15	0.09	0.98	1	0.91
1	54410614	54438334	CYB5RL	-1.06	0.2	-0.71	0.75	-0.15	0.09	0.98	1	0.83
1	54438427	54456644	MRPL37	-1.06	0.2	-0.63	0.75	-0.15	0.09	0.98	1	0.84
1	54464782	54644680	SSBP3	-1.06	0.2	0.04	0.75	-0.15	0.43	0.74	0.76	0.87
1	57236166	58488799	DAB1	2.64	-1.36	-0.59	-0.41	0.37	2.25	0.04	0	0.02
1	85967503	86394709	COL24A1	-0.58	0.09	-1.08	0.12	-0.79	1.35	0.6	0.84	0.52
1	246856101	246857052	OR2T11	-0.88	-0.88	1.59	1.35	1.15	0.3	0.81	0.99	0.8
1	246868210	246869182	OR2T35	-0.88	-0.88	1.59	1.35	1.15	0.09	0.83	1	0.82
1	246879854	246880808	OR2T27	-0.88	-0.88	1.59	1.35	1.15	0.09	0.83	1	0.82
1	246911292	246912228	OR14I1	-0.88	-0.88	2.04	1.35	1.15	-0.12	0.83	1	0.87
1	246969339	246969774	LOC646627	-0.88	-0.88	0.6	1.35	0.79	0.27	0.92	0.99	0.7
1	247071273	247086777	SH3BP5L	-0.88	-0.88	0.6	1.35	0.79	0.09	0.94	1	0.72
1	247099152	247110337	ZNF672	-0.88	-0.88	0.6	1.35	0.79	0.09	0.94	1	0.72
1	247110827	247119894	ZNF692	-0.88	-0.88	2.04	1.35	0.79	0	0.95	1	0.89
1	247167064	247179968	PGBD2	-0.88	-0.88	-1.22	1.35	0.63	0.26	0.96	1	0.39
2	31607	36385	FAM110C	-0.11	-1.26	1.32	0.25	0.37	0.78	0.52	0.53	0.7
2	140705465	142605740	LRP1B	0.83	-1.49	-0.88	-1.09	1.15	2.91	0.05	0.03	0.04
2	233179010	233255734	EFHD1	-0.6	-0.1	0.22	-1.05	-0.5	0.28	0.95	0.9	0.92
2	233270258	233433531	GIGYF2	-0.34	-0.1	-0.5	0.59	-0.5	0.09	0.88	0.83	0.77
2	233339103	233349519	KCNJ13	-0.34	-0.1	-2.2	-0.15	-0.5	0.09	0.81	0.83	0.55
2	233443237	233449351	UNQ830	-0.34	-0.1	1.3	-2.01	-0.5	-0.01	0.95	0.83	0.97
2	233451639	233586195	NGEF	-0.34	-0.1	0.34	0.59	-0.31	0.36	0.73	0.65	0.83
2	233605625	233608010	NEU2	-0.34	-0.1	-0.48	-1.49	-0.09	-0.43	0.92	0.83	0.9
2	233633279	233781288	INPP5D	-0.34	-0.1	-0.6	-0.5	0.11	0.52	0.64	0.4	0.72
2	233824955	233869059	ATG16L1	-0.34	-0.1	-1.04	-1.23	0.08	-0.01	0.9	0.83	0.78
2	233849110	233849388	SCARNA5	-0.34	-0.1	-1.04	-1.23	0.08	-0.11	0.9	0.83	0.79
2	233862060	233862326	SCARNA6	-0.34	-0.1	-1.04	-1.23	0.08	0.19	0.9	0.83	0.76
2	233881047	233920440	SAG	-0.34	-0.1	-0.98	-1.23	0.22	-0.02	0.91	0.83	0.78
2	233927891	234045482	DGKD	-0.34	-0.1	-0.54	-1.23	0.22	0.61	0.7	0.52	0.76
2	236067474	236698859	AGAP1	0.51	0.35	0.07	-2.95	0.67	0.96	0.69	0.62	0.83
2	236897532	237080831	IQCA1	0.51	0.35	0.25	-3.53	0.22	0.71	0.68	0.62	0.91
2	238817417	238861946	PER2	-1.24	0.49	-0.65	-1	-0.4	-0.02	0.99	1	0.94
2	238893923	238974278	TRAF3IP1	-1.24	0.49	0.1	-1	-0.04	0.36	0.9	0.91	0.95
2	239000364	239025630	ASB1	-1.24	0.49	0.41	-1.09	0.08	-0.4	0.99	1	0.97
2	239634800	239987580	HDAC4	-0.09	-0.22	0.29	-2.29	0.61	0.56	0.73	0.55	0.86
2	239779963	239782090	MGC16025	-0.09	-0.22	0.82	-2.29	0.74	0.42	0.88	0.75	0.9
2	240548828	240613471	NDUFA10	-0.58	-0.22	0.15	-1.76	0.89	-0.08	0.9	0.91	0.89
2	240617580	240618519	OR6B2	-0.58	-0.22	-0.33	-0.24	0.89	0.09	0.81	0.91	0.73
2	240629902	240631072	PRR21	-0.58	-0.22	0.27	-1.76	0.89	0.09	0.89	0.91	0.89
2	240633166	240634162	OR6B3	-0.58	-0.22	0.27	-1.76	0.89	0.09	0.89	0.91	0.89
2	240714652	240724437	MYEOV2	-0.58	-0.22	-0.33	-0.24	0.89	0.09	0.81	0.91	0.73
2	240727118	240728746	OTOS	-0.58	-0.22	-0.33	-0.24	0.89	0.09	0.81	0.91	0.73
2	241023787	241056168	GPC1	-0.68	-0.2	0.56	-1.22	0.89	0.09	0.89	0.92	0.9
2	241037508	241044790	PP14571	-0.68	-0.2	-0.55	-3.29	0.89	0.09	0.9	0.92	0.9
2	241067511	241146078	ANKMY1	-0.68	-0.2	-0.18	-0.24	0.89	0.09	0.82	0.92	0.77
2	241148143	241152104	DUSP28	-0.68	-0.2	-0.39	-0.24	0.89	0.09	0.83	0.92	0.74
2	241156776	241166816	RNPEPL1	-1.16	0.4	-0.39	1.46	0.89	0.09	0.91	1	0.77
2	241174817	241205795	CAPN10	-1.16	0.4	-0.39	1.46	0.89	0.17	0.91	1	0.76
2	241217467	241219342	GPR35	-1.16	0.4	0.19	1.46	0.79	0	0.95	1	0.85
2	241264507	241270990	AQP12B	-1.16	0.4	0.47	1.46	0.79	0.09	0.93	1	0.87
2	241279934	241286573	AQP12A	-1.16	0.4	0.47	1.46	0.79	0.09	0.93	1	0.87
2	241301856	241408297	KIF1A	-1.16	0.4	0.44	1.46	0.79	0.09	0.94	1	0.87
2	241456834	241467209	AGXT	-1.28	0.41	0.44	1.46	0.79	0.09	0.94	1	0.88
2	241474137	241484246	C2orf54	-1.28	0.41	0.44	1.46	0.79	0.09	0.94	1	0.88
2	241586927	241682316	SNED1	-1.35	0.42	0.47	1.46	0.79	0.09	0.93	1	0.89
2	241675181	241690397	MTERFD2	-1.35	0.42	-0.7	1.46	0.79	0.09	0.95	1	0.77
2	241694187	241737551	PASK	-1.35	0.42	-0.83	1.46	0.79	0.09	0.95	1	0.75
2	241738574	241771112	PPP1R7	-1.35	0.42	-0.41	1.46	0.79	0.09	0.95	1	0.81
2	241776596	241813464	ANO7	-1.35	0.42	0.19	1.46	0.79	0	0.96	1	0.87
2	241815351	241903927	HDLBP	-1.35	0.42	0.47	1.46	0.89	0.26	0.88	1	0.87
2	241903395	241942114	2010-09-02	-1.35	0.42	1.16	1.46	0.89	0.26	0.91	1	0.91
2	241944383	242082928	FARP2	-1.35	0.42	0.19	1.46	1.06	0	0.87	1	0.85
2	242083104	242096707	STK25	-1.35	0.42	-0.09	1.46	1.06	0.09	0.87	1	0.82
2	242146864	242162226	BOK	-1.35	0.42	0.41	1.46	1.06	0.09	0.86	1	0.87
2	242172492	242225328	THAP4	-1.35	0.42	-0.37	1.46	1.06	0.09	0.87	1	0.78
2	242225699	242261944	ATG4B	-1.39	0.46	-0.02	1.46	1.06	0.09	0.87	1	0.83
2	242263829	242274900	DTYMK	-1.39	0.46	0.1	1.46	1.06	0.09	0.87	1	0.84
2	242290128	242317569	ING5	-1.39	0.46	0.67	1.46	1.06	0.09	0.86	1	0.89
2	242322702	242356904	D2HGDH	-1.39	0.46	0.49	1.46	1.06	0.09	0.84	1	0.88
2	242364912	242392375	GAL3ST2	-1.39	0.46	0.2	1.46	1.06	0.09	0.87	1	0.85
2	242400745	242407407	NEU4	-1.39	0.46	-0.48	1.46	1.06	0.09	0.87	1	0.78
2	242440705	242449731	PDCD1	-1.39	0.46	-0.87	1.46	1.06	0.09	0.87	1	0.73
2	242460558	242464155	C2orf85	-1.39	0.46	-0.87	1.46	1.06	0.09	0.87	1	0.73
3	213649	426097	CHL1	-0.22	-0.98	-0.34	-3.44	-0.69	0.8	0.89	0.89	0.87
3	1109628	1420278	CNTN6	-0.22	-0.98	-0.59	-3.53	-0.31	-0.46	0.96	0.98	0.91
3	2117246	3074645	CNTN4	-0.13	-0.66	-0.32	0.77	0.89	0.69	0.66	0.94	0.39
3	5138929	5197601	ARL8B	0.34	-1.24	2.49	-0.74	0.24	0.45	0.42	0.2	0.89
3	5204358	5236649	EDEM1	0.34	-1.24	0.91	-0.74	0.24	0.82	0.42	0.23	0.65
3	8997277	9266311	SRGAP3	-0.3	2.16	0.05	-0.04	-0.79	0.67	0.72	0.74	0.95
3	11153778	11279939	HRH1	-1.3	1.52	0.05	1.36	-0.72	0.09	0.99	1	0.96
3	11289009	11574132	ATG7	-1.3	1.52	1.84	0.23	-0.4	0.87	0.86	0.87	0.98
3	11572543	11737220	VGLL4	-1.3	1.52	-0.54	0.23	-0.79	0.58	0.8	0.83	0.95
3	12573593	12600210	MKRN2	-0.03	-0.26	1.44	1.31	-0.72	0.4	0.85	0.8	0.87
3	12750391	12775808	TMEM40	-0.03	-0.26	-0.66	-2.18	-0.4	0.3	0.93	0.92	0.84
3	12913718	13089617	IQSEC1	-0.77	0.71	-0.34	-0.56	-0.5	0.28	0.99	1	0.93
3	13332736	13436809	NUP210	-0.77	0.71	-0.92	0	-0.5	0.09	0.98	1	0.88
3	13496714	13522923	HDAC11	-0.77	0.71	-1.46	0	-0.5	0.09	0.98	1	0.83
3	13565624	13654923	FBLN2	-1.03	1.29	-0.34	0	-0.5	0.19	0.98	1	0.95
3	13667221	13763133	LOC285375	-1.03	1.29	-0.01	0	-0.72	0.19	0.99	1	0.96
3	19165020	19552139	KCNH8	-0.24	-1.17	-1.23	-0.26	-0.85	1.94	0.39	0.37	0.29
3	46846897	46850589	TESSP2	-1.39	1.45	-1.88	-1.96	-1.03	0.19	0.95	1	0.95
3	46874360	46879977	MYL3	-1.39	1.45	-1.64	-0.82	-1.03	-0.22	0.98	1	0.96
3	46894239	46920293	PTH1R	-1.39	1.45	-0.58	0.23	-0.92	0.35	0.89	0.91	0.96
3	46938224	46993274	CCDC12	-1.39	1.45	-2.2	-1.96	-0.92	0.09	0.95	1	0.95
3	46996176	47026197	NBEAL2	-1.39	1.45	-1.47	-0.82	-0.92	0.09	0.99	1	0.95
3	47028035	47029961	LOC100129354	-1.39	1.45	0.05	1.36	-0.92	0.09	0.99	1	0.96
3	47032903	47180471	SETD2	-1.39	1.45	1.21	0.48	-0.92	0.09	1	1	0.99
3	47244520	47299341	KIF9	-1.39	1.45	0.19	1.36	-0.92	-0.17	0.99	1	0.97
3	47299333	47363309	KLHL18	-1.39	1.45	0.97	-1.96	-0.56	0.17	1	1	0.99
3	47397494	47429935	PTPN23	-1.28	1.43	-0.96	-1.96	-0.63	0.16	0.99	1	0.97
3	47430187	47492449	SCAP	-1.28	1.43	-0.7	-1.96	-0.63	0.09	0.99	1	0.98
3	47512133	47530203	C3orf75	-1.28	1.43	-0.24	1.36	-0.63	0.16	0.99	1	0.94
3	47578731	47595363	CSPG5	-1.28	1.43	-0.5	-0.82	-0.56	0.01	0.99	1	0.97
3	47602381	47798409	SMARCC1	-1.11	1.4	0.14	-1.96	-0.56	0.09	1	1	0.98
3	47819402	47866689	DHX30	-1.11	1.4	-0.59	-1.96	-0.56	0.09	0.99	1	0.97
3	47867183	48105773	MAP4	-1.11	1.4	0.88	-1.96	-0.56	0.09	1	1	0.99
3	48173671	48204805	CDC25A	-1.07	1.4	-1.56	-1.96	-0.56	0.09	0.99	1	0.95
3	48239865	48241979	CAMP	-1.07	1.4	-1.57	-1.96	-0.56	0.09	0.99	1	0.95
3	48257599	48287483	ZNF589	-1.07	1.4	0.46	-1.96	-0.56	0.17	0.98	1	0.99
3	48310592	48317852	NME6	-1.07	1.4	-0.68	-1.96	-0.49	0.01	0.99	1	0.97
3	48323339	48344835	SPINK8	-1.07	1.4	0.03	0.12	-0.49	-0.08	0.99	1	0.97
3	48388712	48411192	FBXW12	-1.07	1.4	0.21	-1.34	-0.4	0.31	0.98	0.98	0.98
3	48420264	48446464	PLXNB1	-1.07	1.4	-1.11	-1.43	-0.56	0.01	0.99	1	0.96
3	48448583	48456533	CCDC51	-1.07	1.4	0.05	0.12	-0.56	0.09	0.99	1	0.97
3	48456689	48460541	CCDC72	-1.07	1.4	1.22	-1.96	-0.56	0.09	1	1	0.99
3	48463221	48482058	ATRIP	-1.07	1.4	0.45	-1.96	-0.56	0.09	0.98	1	0.99
3	48482232	48484048	TREX1	-1.07	1.4	-0.9	-1.96	-0.56	0.09	0.99	1	0.97
3	48484200	48516665	SHISA5	-1.07	1.4	0.52	-1.96	-0.56	-0.07	1	1	0.99
3	48530120	48569231	PFKFB4	-1.07	1.4	0.69	-1.96	-0.48	0.16	1	1	0.99
3	48574154	48576205	UCN2	-1.07	1.4	1.32	-1.96	-0.54	0.16	1	1	0.99
3	48576509	48607597	COL7A1	-1.07	1.4	-1.74	-1.96	-0.54	0.09	0.98	1	0.94
3	48611435	48622102	UQCRC1	-1.07	1.4	-0.7	-1.96	-0.54	0.09	0.99	1	0.97
3	48633278	48634193	TMEM89	-1.07	1.4	-0.34	0	-0.54	0.09	0.98	1	0.96
3	48638159	48647930	SLC26A6	-1.07	1.4	0.27	-1.96	-0.54	0.09	0.99	1	0.99
3	48648899	48675352	CELSR3	-1.07	1.4	-0.49	0	-0.54	0.09	0.98	1	0.95
3	48686281	48698338	NCKIPSD	-1.07	1.4	-1.84	-1.96	-0.54	0.09	0.97	1	0.94
3	48700439	48729710	IP6K2	-1.07	1.4	0.01	0.12	-0.54	0.09	0.99	1	0.96
3	48763096	48860274	PRKAR2A	-1.07	1.4	1.49	-1.96	-0.54	0.09	1	1	0.99
3	48869359	48911406	SLC25A20	-1.07	1.4	1.66	-1.96	-0.54	0.09	1	1	0.99
3	48930224	48931822	C3orf71	-1.19	1.4	-1.01	-1.96	-0.54	0.09	0.99	1	0.97
3	48931284	48997975	ARIH2	-1.19	1.4	-0.27	0	-0.54	0.09	0.99	1	0.96
3	49002344	49019585	P4HTM	-1.19	1.4	-2.48	-1.55	-0.54	0.09	0.95	1	0.9
3	49019640	49028390	WDR6	-1.19	1.4	0.3	-1.96	-0.54	0.09	0.99	1	0.99
3	49027438	49033471	DALRD3	-1.19	1.4	0.18	-1.96	-0.54	0.09	1	1	0.99
3	49032911	49035930	NDUFAF3	-1.19	1.4	-0.95	-1.96	-0.54	0.09	0.99	1	0.97
3	49036765	49041879	IMPDH2	-1.19	1.4	-0.04	-1.96	-0.54	0.09	1	1	0.98
3	49042145	49106508	QRICH1	-1.19	1.4	1.77	-1.96	-0.54	0.09	1	1	0.99
3	49108368	49117175	QARS	-1.19	1.4	1.01	-1.96	-0.54	0.02	1	1	0.99
3	49121111	49133217	USP19	-1.19	1.4	0.64	-1.96	-0.4	0.15	1	1	0.99
3	49133550	49145603	LAMB2	-1.19	1.4	1.04	-1.96	-0.4	0.09	1	1	0.99
3	49165295	49166838	LAMB2L	-1.19	1.4	0.34	-1.96	-0.4	0.09	0.99	1	0.99
3	49174971	49178789	CCDC71	-1.19	1.4	0.18	-1.96	-0.4	0.09	1	1	0.99
3	49184071	49188923	KLHDC8B	-1.19	1.4	0.34	-1.96	-0.4	0.09	0.99	1	0.99
3	49190072	49202426	LOC646498	-1.19	1.4	0.34	-1.96	-0.4	0.09	0.99	1	0.99
3	49210864	49270541	CCDC36	-1.19	1.4	-0.81	-1.96	-0.4	0.09	0.99	1	0.97
3	49281033	49289512	C3orf62	-1.19	1.4	-1.55	-1.96	-0.4	0.09	0.99	1	0.95
3	49289580	49352540	USP4	-1.19	1.4	1.68	-1.96	-0.4	0.15	1	1	0.99
3	49369612	49370795	GPX1	-1.19	1.4	0.66	-1.96	-0.54	0.02	1	1	0.99
3	49371582	49424530	RHOA	-1.19	1.4	1.79	-1.96	-0.54	0.09	1	1	0.99
3	49424642	49428913	TCTA	-1.19	1.4	0.93	-1.96	-0.54	0.09	1	1	0.99
3	49429214	49435016	AMT	-1.19	1.4	-0.77	-1.96	-0.54	0.09	0.99	1	0.97
3	49434769	49441761	NICN1	-1.19	1.4	-1.04	-1.96	-0.54	0.09	0.99	1	0.97
3	49482568	49548052	DAG1	-1.3	1.4	1.11	-1.96	-0.54	0.16	1	1	0.99
3	49566925	49683986	BSN	-1.3	1.4	-0.88	-1.96	-0.48	0.02	0.99	1	0.97
3	49686438	49695938	APEH	-1.3	1.4	1.28	-1.96	-0.48	0.09	1	1	0.99
3	49696384	49701200	MST1	-1.3	1.4	0.16	-1.96	-0.48	0.09	1	1	0.99
3	49701993	49733966	RNF123	-1.3	1.4	1	-1.96	-0.48	0.09	1	1	0.99
3	49729271	49732242	AMIGO3	-1.3	1.4	1	-1.96	-0.48	0.09	1	1	0.99
3	49733935	49736388	GMPPB	-1.3	1.4	-1.71	-1.96	-0.48	0.09	0.98	1	0.95
3	49736731	49798977	IP6K1	-1.3	1.4	1.06	-1.96	-0.48	0.09	1	1	0.99
3	49803178	49812258	CDH29	-1.3	1.4	-0.85	-1.96	-0.48	0.09	0.99	1	0.97
3	49815690	49817467	C3orf54	-1.3	1.4	-0.62	-1.96	-0.48	0.09	0.99	1	0.98
3	49817641	49826395	UBA7	-1.3	1.4	0.1	-1.96	-0.48	0.09	1	1	0.99
3	49841031	49868996	TRAIP	-0.85	1.24	-2.2	0.61	-0.48	0.09	0.94	1	0.78
3	49870425	49882373	CAMKV	-0.85	1.24	-1.29	0.16	-0.48	0.09	0.98	1	0.89
3	49899439	49916310	MST1R	-0.85	1.24	-2.35	0.16	-0.48	0.09	0.94	1	0.78
3	49921306	49942449	MON1A	-0.85	1.24	0.87	0.16	-0.48	0.09	0.99	1	0.97
3	49952595	50089686	RBM6	-0.85	1.24	0.82	0.16	-0.48	-0.05	0.99	1	0.97
3	50101371	50131396	RBM5	-0.85	1.24	1.09	0.16	-0.21	0.28	0.97	1	0.97
3	50167851	50201512	SEMA3F	-0.85	1.24	-2.78	0.16	-0.34	0.02	0.94	1	0.72
3	50204046	50210133	GNAT1	-0.85	1.24	-1.31	0.16	-0.34	0.09	0.98	1	0.88
3	50217695	50233410	SLC38A3	-0.85	1.24	-0.14	0.16	-0.34	0.09	0.98	1	0.94
3	50248650	50271790	GNAI2	-0.85	1.24	-0.14	0.16	-0.34	0.09	0.98	1	0.94
3	50280043	50289576	SEMA3B	-0.85	1.24	-0.25	0.16	-0.34	0.09	0.98	1	0.94
3	50291521	50300549	C3orf45	-0.85	1.24	-0.91	0.16	-0.34	0.09	0.98	1	0.91
3	50300168	50305030	IFRD2	-0.85	1.24	-0.92	0.16	-0.34	0.09	0.98	1	0.91
3	50305265	50311903	HYAL3	-0.85	1.24	-0.36	0.16	-0.34	0.09	0.98	1	0.94
3	50308836	50311716	NAT6	-0.85	1.24	-0.02	0.16	-0.34	0.09	0.98	1	0.95
3	50312323	50324816	HYAL1	-0.85	1.24	0.71	0.16	-0.34	0.09	0.99	1	0.97
3	50330231	50335285	HYAL2	-0.85	1.24	0.75	0.16	-0.34	0.09	0.99	1	0.97
3	50337344	50340672	TUSC2	-0.85	1.24	0.49	0.16	-0.34	0.09	0.98	1	0.96
3	50342220	50353371	RASSF1	-0.85	1.24	0.3	0.16	-0.34	0.09	0.98	1	0.96
3	50353540	50358160	ZMYND10	-0.85	1.24	-1.13	0.16	-0.34	0.09	0.98	1	0.89
3	50359922	50363490	TUSC4	-0.85	1.24	-0.03	0.16	-0.34	0.09	0.98	1	0.95
3	50363300	50366500	CYB561D2	-0.85	1.24	1.59	0.16	-0.34	0.09	0.99	1	0.98
3	50367183	50371943	TMEM115	-0.85	1.24	0.88	0.16	-0.34	0.09	0.99	1	0.97
3	50375234	50515896	CACNA2D2	-0.85	1.24	0.31	0.16	-0.34	0.09	0.98	1	0.96
3	50570465	50580186	C3orf18	-0.85	1.24	-0.21	0.16	-0.34	0.09	0.98	1	0.94
3	50581912	50597425	HEMK1	-0.85	1.24	0.06	0.16	-0.34	0.09	0.98	1	0.95
3	50618889	50624266	CISH	-0.68	1.22	-1.51	0.16	-0.34	-0.05	0.97	1	0.85
3	50629604	50661723	MAPKAPK3	-0.68	1.22	0.48	0.16	-0.47	0.15	0.95	1	0.96
3	50687675	51396669	DOCK3	-0.68	1.22	-0.51	0.38	-0.7	0.33	0.88	0.9	0.91
3	51397742	51401867	MANF	-0.39	0.84	-1.01	-0.07	-0.95	-0.11	0.9	0.91	0.89
3	51403770	51410376	RBM15B	-0.39	0.84	-0.17	0.18	-0.95	0.16	0.9	0.91	0.92
3	51408337	51509041	VPRBP	-0.39	0.84	0.29	-0.34	-0.95	0.16	0.93	0.91	0.95
3	51550635	51672652	RAD54L2	-0.39	0.84	0.33	-0.34	-0.9	0.02	0.93	0.91	0.95
3	51680261	51713379	TEX264	-0.23	0.83	-0.59	-0.07	-0.9	0.23	0.93	0.98	0.88
3	51716120	51727665	GRM2	-0.23	0.83	-1.63	-0.07	-0.79	0.01	0.93	0.99	0.79
3	51787617	51788049	IQCF6	-0.23	0.83	0.05	-0.34	-0.73	0.01	0.97	0.99	0.93
3	51837608	51839916	IQCF3	-0.56	1.24	0.82	-0.07	-0.73	0.09	0.97	0.99	0.97
3	51870684	51872480	IQCF2	-0.56	1.24	0.75	-0.07	-0.73	0.09	0.97	0.99	0.97
3	51882777	51884640	IQCF5	-0.56	1.24	0.83	-0.07	-0.73	0.09	0.97	0.99	0.97
3	51903932	51912426	IQCF1	-0.56	1.24	0.82	-0.07	-0.73	0.09	0.97	0.99	0.97
3	51942485	51950962	RRP9	-0.56	1.24	-1.84	-0.07	-0.73	0.09	0.94	0.99	0.84
3	51951400	51957923	PARP3	-0.56	1.24	0.18	-0.07	-0.73	0.09	0.96	0.99	0.96
3	51964369	51966560	GPR62	-0.56	1.24	0.51	-0.07	-0.73	0.09	0.96	0.99	0.96
3	51966513	51976509	PCBP4	-0.56	1.24	0.61	-0.07	-0.73	0.09	0.97	0.99	0.97
3	51977566	51983686	ABHD14B	-0.64	1.29	0.12	-0.07	-0.73	0.09	0.97	1	0.96
3	51984081	51990255	ABHD14A	-0.64	1.29	-0.67	-0.07	-0.73	0.09	0.97	1	0.93
3	51992602	51998258	ACY1	-0.64	1.29	0.24	-0.07	-0.73	0.09	0.97	1	0.96
3	52002683	52004998	RPL29	-0.64	1.29	-0.18	-0.14	-0.73	0.17	0.95	1	0.95
3	52057978	52065501	DUSP7	-0.64	1.29	-0.57	-0.07	-0.92	0	0.97	1	0.94
3	52071149	52074168	C3orf74	-0.64	1.29	-0.71	-0.07	-0.92	0.09	0.97	1	0.93
3	52084289	52163746	WDR51A	-0.64	1.29	-0.81	0.38	-0.92	0.17	0.98	1	0.91
3	52207155	52223383	ALAS1	-0.7	1.35	1.65	0.18	-0.86	0	0.99	1	0.98
3	52230137	52235219	TLR9	-0.7	1.35	-1.02	-0.14	-0.86	0.09	0.96	1	0.92
3	52237665	52248223	TWF2	-0.7	1.35	0.3	-0.07	-0.86	0.09	0.97	1	0.97
3	52255264	52259655	PPM1M	-0.7	1.35	-0.83	-0.07	-0.86	0.09	0.98	1	0.93
3	52263477	52287699	WDR82	-0.7	1.35	0.69	-0.07	-0.86	0.09	0.98	1	0.97
3	52296875	52304311	GLYCTK	-0.7	1.35	0.32	-0.07	-0.86	0	0.97	1	0.97
3	52325374	52409552	DNAH1	-0.7	1.35	-0.27	-0.14	-0.66	0.26	0.96	1	0.94
3	52410064	52419049	BAP1	-0.7	1.35	1.17	-0.14	-0.59	0	0.97	1	0.98
3	52419566	52432697	PHF7	-0.7	1.35	-1.1	-0.14	-0.59	0.18	0.96	1	0.9
3	52442307	52454083	SEMA3G	-0.7	1.35	-0.47	-0.14	-0.5	-0.01	0.96	1	0.94
3	52460147	52463097	TNNC1	-0.7	1.35	-0.82	-0.14	-0.5	0.28	0.94	1	0.91
3	52554407	52694906	PBRM1	-0.7	1.35	1.8	-0.14	-0.5	0.48	0.79	0.77	0.98
3	59710075	61212173	FHIT	2.09	-1.57	-0.31	-0.67	1.31	3.06	0.01	0	0.01
3	117911324	117918575	LOC285194	1.33	-1.33	-0.92	-0.09	0.37	2.43	0.16	0	0.05
4	43226	78099	ZNF595	0.21	-1.62	-0.72	0.11	0.35	1.96	0.2	0.05	0.12
4	43276	146490	ZNF718	0.21	-1.62	-0.88	0.11	0.39	1.98	0.2	0.05	0.1
4	196388	239771	ZNF732	0.21	-1.62	0	1.13	-0.44	-2.26	0.51	0.39	0.81
4	254463	279944	LOC654254	0.21	-1.62	-1.33	0.63	-0.47	-0.34	0.48	0.39	0.35
4	321595	357691	ZNF141	0.21	-1.62	-1.59	0.63	-0.75	0.38	0.4	0.28	0.24
4	409223	457998	ABCA11P	0.21	-1.62	-0.02	1.13	-0.75	0.09	0.51	0.39	0.52
4	423778	483442	ZNF721	0.21	-1.62	0.34	1.13	-0.75	0.09	0.5	0.39	0.59
4	482988	523320	PIGG	0.21	-1.62	0.3	1.13	-0.75	0.09	0.5	0.39	0.58
4	609362	654680	PDE6B	0.21	-1.62	-0.24	1.13	-0.75	0.09	0.5	0.39	0.48
4	656224	658122	ATP5I	0.21	-1.62	0.68	1.13	-0.75	0.09	0.52	0.39	0.65
4	661710	665817	MYL5	0.21	-1.62	-0.11	1.13	-0.75	0.09	0.5	0.39	0.51
4	665617	672973	MFSD7	0.21	-1.62	-0.11	1.13	-0.75	0.09	0.5	0.39	0.51
4	689572	754427	PCGF3	0.21	-1.62	0.8	1.13	-0.75	0.09	0.52	0.39	0.67
4	768744	809945	CPLX1	0.21	-1.62	-0.49	1.13	-0.75	0.03	0.49	0.39	0.44
4	833064	916174	GAK	0.21	-1.62	-0.04	0.05	-0.64	0.17	0.49	0.34	0.58
4	916261	942443	TMEM175	0.21	-1.62	0.67	-1.03	-0.62	-0.02	0.51	0.39	0.8
4	942674	957344	DGKQ	0.21	-1.62	0	-1.03	-0.53	0.16	0.49	0.34	0.67
4	962862	977224	SLC26A1	0.21	-1.62	0.69	-1.03	-0.53	0.09	0.51	0.39	0.79
4	970784	988317	IDUA	0.21	-1.62	0.69	-1.03	-0.53	0.09	0.51	0.39	0.79
4	995609	1010686	FGFRL1	0.21	-1.62	0.08	-1.03	-0.53	0.09	0.5	0.39	0.7
4	1055268	1097582	RNF212	-0.3	-0.12	-0.91	-1.03	-0.53	0.11	0.93	0.88	0.81
4	1150720	1156980	SPON2	-1.07	0.33	0.93	-1.03	-0.51	0.06	1	1	0.98
4	1179571	1192750	LOC100130872	-1.07	0.33	0.42	-1.03	-0.51	0.09	0.99	1	0.97
4	1195227	1232908	CTBP1	-1.07	0.33	-0.55	-1.03	-0.51	0.09	0.99	1	0.93
4	1234176	1236616	C4orf42	-1.07	0.33	0.84	-1.03	-0.51	0.11	1	1	0.97
4	1273671	1323925	MAEA	-1.09	0.33	0.33	-1.03	-0.56	0.06	0.99	1	0.97
4	1331103	1371837	KIAA1530	-1.09	0.33	-1.06	-1.03	-0.56	0.09	0.99	1	0.91
4	1375339	1379782	CRIPAK	-1.09	0.33	0.97	-1.03	-0.56	0.09	1	1	0.98
4	1611604	1655516	FAM53A	-1.08	0.33	0.15	-1.03	-0.56	0.09	1	1	0.96
4	1664324	1683828	SLBP	-1.08	0.33	0.91	-1.03	-0.56	0.09	1	1	0.98
4	1687476	1692882	TMEM129	-1.08	0.33	0.46	-1.03	-0.56	0.09	0.98	1	0.97
4	1693063	1716695	TACC3	-1.08	0.33	0.71	-1.03	-0.56	0.09	1	1	0.97
4	1764836	1780396	FGFR3	-1.08	0.33	-0.68	-1.03	-0.56	0.09	0.99	1	0.93
4	1783003	1827772	LETM1	-1.08	0.33	0.11	-1.03	-0.56	-0.04	1	1	0.96
4	1842920	1953732	WHSC1	-1.19	0.33	0.21	-1.03	-0.38	0.38	0.93	0.91	0.96
4	1946160	1946285	SCARNA22	-1.19	0.33	-0.09	-0.54	-0.58	0.19	1	1	0.95
4	1954240	1980757	WHSC2	-1.19	0.33	0.73	-0.86	-0.67	-0.1	1	1	0.98
4	2013486	2015495	C4orf48	-1.19	0.33	0.19	-0.86	-0.67	0.09	1	1	0.96
4	2031384	2037433	NAT8L	-1.19	0.33	1.85	-0.86	-0.67	0.09	1	1	0.99
4	2043442	2200756	POLN	-1.19	0.33	0.91	-0.86	-0.67	0.09	1	1	0.98
4	2199893	2213658	HAUS3	-1.19	0.33	0.19	-0.86	-0.67	0.09	1	1	0.96
4	2218957	2233537	MXD4	-1.19	0.33	0.55	-0.86	-0.67	-0.05	1	1	0.97
4	2241122	2390167	ZFYVE28	-1.19	0.33	-0.38	-0.58	-0.55	0.39	0.93	0.91	0.92
4	2440604	2487381	RNF4	-1.14	0.34	1.59	0.24	-0.54	-0.08	1	1	0.98
4	2596956	2704100	C4orf8	-1.14	0.34	0.94	0.24	-0.6	0.2	0.99	1	0.96
4	2713184	2727901	TNIP2	-1.14	0.34	0.94	-0.05	-0.56	-0.07	0.98	1	0.97
4	2764547	2812621	SH3BP2	-1.14	0.34	1.47	-0.05	-0.56	0.09	0.99	1	0.98
4	2815381	2901587	ADD1	-1.14	0.34	-0.57	-0.05	-0.56	0.18	0.98	1	0.91
4	2902086	2906384	MFSD10	-1.17	0.42	2.37	-1.05	-0.57	-0.01	1	1	0.99
4	2907075	2922591	C4orf10	-1.17	0.42	2.37	-1.05	-0.57	0.09	1	1	0.99
4	2909461	2934916	NOP14	-1.17	0.42	2.37	-1.05	-0.57	0.09	1	1	0.99
4	2935140	3012272	GRK4	-1.17	0.42	1.01	-1.03	-0.57	0.09	1	1	0.98
4	3046205	3215485	HTT	-1.22	0.59	1	0.24	-0.57	0.19	0.99	1	0.97
4	3220564	3235638	C4orf44	-1.22	0.59	0.91	-0.51	-0.58	-0.02	1	1	0.98
4	3285671	3411438	RGS12	-1.07	0.54	0.74	-1.03	-0.58	0.09	1	1	0.98
4	3413523	3421011	HGFAC	-1.12	0.68	1.04	-0.51	-0.58	0.09	1	1	0.98
4	3434830	3466007	DOK7	-1.12	0.68	0.52	0.61	-0.58	0.09	0.99	1	0.96
4	3484087	3504022	LRPAP1	-1.12	0.68	-0.21	-0.51	-0.58	0.3	0.99	0.99	0.95
4	3738093	3740051	ADRA2C	-1.12	0.68	0.3	-0.51	-0.49	-0.16	0.99	1	0.97
4	3994599	4008070	LOC348926	-1.12	0.68	0.93	-0.51	-0.49	0.09	1	1	0.98
4	4241430	4279522	OTOP1	-1.03	0.79	0.17	0.61	-0.49	0.09	0.99	1	0.94
4	4288169	4300835	TMEM128	-1.03	0.79	0.63	0.61	-0.49	0.01	1	1	0.96
4	4320331	4342797	LYAR	-1.03	0.79	-0.79	0.61	-0.44	0.17	0.99	1	0.89
4	4342824	4374413	ZNF509	-1.03	0.79	0.01	1.06	-0.44	0.24	0.99	1	0.92
4	4438883	4471686	D4S234E	-1.03	0.79	0.48	0.61	-0.4	0.26	0.97	1	0.95
4	4471596	4594676	STX18	-1.03	0.79	1.35	0.61	-0.4	0.26	1	1	0.97
4	4912292	4916561	MSX1	-0.81	0.87	0.24	0.91	0.04	-0.3	0.97	1	0.93
4	5067214	5072098	CYTL1	-0.37	0.79	0.79	0.91	0.11	-0.03	0.91	0.91	0.92
4	5104427	5553626	STK32B	-0.37	0.79	0.79	0.91	0.21	0.26	0.91	0.9	0.9
4	5577783	5580428	C4orf6	-0.74	1.41	0.04	-1.55	0.01	-0.21	0.99	1	0.97
4	5615052	5761195	EVC2	-0.74	1.41	0.19	0.69	-0.19	0.36	0.87	0.91	0.93
4	5763824	5866932	EVC	-0.74	1.41	1.05	-0.14	-0.4	-0.14	0.96	1	0.98
4	5873391	5945686	CRMP1	-0.74	1.41	-0.01	-0.06	-0.19	0.41	0.86	0.9	0.93
4	6009745	6041067	C4orf50	-0.74	1.41	0.24	0.69	-0.28	-0.35	0.99	1	0.96
4	6078826	6253219	JAKMIP1	-0.75	1.41	0.1	0.69	-0.46	0.31	0.96	0.98	0.94
4	6322477	6355892	WFS1	-0.75	1.41	-0.48	0.69	-0.4	0.03	0.99	1	0.92
4	6373205	6525227	PPP2R2C	-0.75	1.41	-0.97	0.69	-0.4	0.15	0.99	1	0.89
4	6627802	6675089	MAN2B2	-0.83	1.41	-0.48	0.69	-0.52	0.03	0.99	1	0.93
4	6693345	6695350	MRFAP1	-0.83	1.41	-0.16	0.16	-0.52	0.09	0.98	1	0.95
4	6746466	6749798	S100P	-0.83	1.41	-0.97	0.69	-0.52	0.09	0.99	1	0.9
4	6760335	6762507	MRFAP1L1	-0.95	1.67	1.03	-1.96	-0.52	0.09	1	1	0.99
4	6768742	6770288	CNO	-0.95	1.67	-0.12	-0.82	-0.52	0.09	1	1	0.97
4	6835359	6936800	KIAA0232	-1.01	2.03	1.53	-0.56	-0.52	0.03	1	1	0.99
4	6962071	7085746	TBC1D14	-1.01	2.03	0.94	1.07	-0.58	0.2	1	1	0.97
4	7093477	7095629	CCDC96	-1.28	2.91	2.22	-0.56	-0.52	0.03	1	1	1
4	7096056	7110578	TADA2B	-1.28	2.91	2.22	-0.56	-0.52	0.09	1	1	1
4	7112680	7120701	GRPEL1	-1.28	2.91	2.18	-0.56	-0.52	0.09	1	1	1
4	7150051	7156004	FLJ36777	-1.28	2.91	1.52	-0.56	-0.52	0.03	1	1	0.99
4	7245274	7795464	SORCS2	-1.28	2.91	-0.38	-2.58	-0.75	0.49	0.72	0.77	0.99
4	7482921	7487600	PSAPL1	-1.28	2.91	-0.62	-0.56	-0.85	-0.28	0.99	1	0.99
4	7806716	7831552	LOC84740	-1.32	3.03	-0.44	-0.56	-0.85	-0.36	0.99	1	0.99
4	7811339	7992553	AFAP1	-1.32	3.03	-0.31	-0.56	-0.85	-0.36	1	1	0.99
4	8017936	8211459	ABLIM2	-1.32	3.03	0.47	0.78	-0.85	0.16	0.97	1	0.99
4	8251959	8293730	SH3TC1	-1.39	3.03	-0.37	0.78	-1.03	0.01	0.99	1	0.98
4	8322391	8359734	HTRA3	-1.39	3.03	0.64	0.78	-1.03	0.09	0.99	1	0.99
4	8418908	8493352	ACOX3	-1.39	3.03	0	0.78	-1.03	0.09	0.99	1	0.99
4	8507042	8529181	C4orf23	-1.39	3.03	0.97	0.78	-1.03	0.09	1	1	0.99
4	8633190	8640420	GPR78	-1.39	3.03	0.29	0.78	-1.03	0.09	0.99	1	0.99
4	8645334	8672388	CPZ	-1.39	3.03	0.29	0.78	-1.03	0.24	0.99	1	0.99
4	8935988	8975545	USP17	-1.39	3.03	0.29	0.78	-0.92	-0.08	0.99	1	0.99
4	8978697	8979892	DUB4	-1.39	3.03	0.29	0.78	-0.92	0.09	0.99	1	0.99
4	9055357	9061338	DEFB131	-1.39	3.03	0.29	0.78	-0.92	0.09	0.99	1	0.99
4	9094611	9095260	LOC650293	-1.39	3.03	0.29	0.78	-0.92	0.09	0.99	1	0.99
4	9392355	9394731	DRD5	0.96	3.25	1.04	0.78	-0.92	0.95	0.65	0.54	0.94
4	25266532	25289466	SLC34A2	-0.85	0.09	1.21	0.55	-0.5	0.58	0.84	0.83	0.94
4	25358146	25473708	KIAA0746	-1.14	-0.39	-0.1	0.55	-0.4	0.09	0.97	0.95	0.87
4	57468798	57493097	REST	0.54	-1.23	0.21	0.25	-0.4	0.71	0.37	0.23	0.49
4	91267706	92742392	KIAA1680	2.6	-1.53	-1.45	-0.69	1.87	2.54	0	0	0.01
4	183297152	183302662	MGC45800	0.45	-0.75	-0.64	-1.79	0.28	1.09	0.67	0.68	0.48
4	183482130	183961171	ODZ3	0.28	0.62	-0.74	-1.79	0.46	0.67	0.66	0.61	0.75
4	184048237	184075624	DCTD	0.18	0.74	-1.46	0.39	0.25	-0.57	0.82	0.85	0.68
4	184195811	184198266	FAM92A3	0.11	0.83	0.68	0.12	0.25	0.09	0.9	0.94	0.9
4	184255167	184257346	C4orf38	0.18	0.74	0.9	-1.41	0.25	-0.16	0.87	0.85	0.95
4	184257456	184478923	WWC2	0.11	0.83	-1.42	0.68	-0.05	0.37	0.71	0.81	0.59
4	184476213	184478921	CLDN22	0.18	0.83	0.35	0.35	-0.09	0.09	0.83	0.85	0.88
4	184602782	184606043	CDKN2AIP	0.24	0.84	-0.15	-3.61	-0.18	-0.06	0.85	0.85	0.96
4	184663213	184669243	ING2	0.24	0.84	0.35	0.35	-0.05	0.09	0.8	0.85	0.87
4	184797782	184817325	RWDD4A	-0.48	1.42	1.14	0.72	0.07	0.16	0.95	0.99	0.96
4	184817439	184871739	C4orf41	-0.48	1.42	1.14	0.72	0.07	-0.05	0.95	0.99	0.96
4	185063502	185175869	STOX2	-0.48	1.42	0.27	0.43	-0.09	0.09	0.95	0.99	0.94
4	185246853	185376108	ENPP6	-0.54	1.42	-0.78	-2.58	0.11	0.2	0.82	0.99	0.94
4	185545869	185632720	IRF2	-0.59	1.42	0.27	0.43	-0.23	0.09	0.96	0.99	0.95
4	185785843	185807623	CASP3	-0.59	1.42	0.27	0.43	-0.23	0.09	0.96	0.99	0.95
4	185807760	185853106	CCDC111	-0.59	1.42	0.27	0.43	-0.23	0.2	0.96	0.99	0.94
4	185852229	185892280	MLF1IP	-0.6	1.25	1.18	0.2	-0.23	0.2	0.98	0.99	0.97
4	185913742	185984209	ACSL1	-0.6	1.25	-0.62	0.2	-0.28	-0.04	0.96	0.99	0.91
4	185956446	185957194	SLED1	-0.6	1.25	-0.86	0.2	-0.28	-0.04	0.97	0.99	0.9
4	186177076	186178920	HELT	-0.72	1.42	-0.22	0.2	-0.28	0.09	0.98	1	0.94
4	186301391	186305419	SLC25A4	-0.67	1.25	1.18	0.2	-0.28	0.09	0.99	1	0.97
4	186317812	186362176	KIAA1430	-0.67	1.25	1.18	0.2	-0.28	0.03	0.99	1	0.97
4	186368277	186522114	SNX25	-0.96	1.49	-0.52	-1.55	-0.17	0.15	0.99	1	0.96
4	186522026	186537146	LRP2BP	-0.96	1.49	-0.89	0.16	-0.17	0.15	0.98	1	0.92
4	186554833	186558384	ANKRD37	-0.96	1.49	-0.89	0.16	-0.17	0.09	0.98	1	0.92
4	186558125	186584129	UFSP2	-0.96	1.49	-0.89	0.16	-0.17	0.09	0.98	1	0.92
4	186587538	186607815	C4orf47	-0.96	1.49	-0.89	0.16	-0.17	0.09	0.98	1	0.92
4	186603329	186629907	CCDC110	-0.96	1.49	-0.92	0.16	-0.17	0.09	0.98	1	0.92
4	186659844	186693706	PDLIM3	-0.96	1.49	-0.18	-1.55	-0.17	-0.09	1	1	0.98
4	186743591	187114864	SORBS2	-0.91	1.46	0.06	-2.14	0.13	0.3	0.99	0.99	0.97
4	187227302	187243246	TLR3	-1.17	1.51	0.29	0.47	0.21	0.09	0.97	1	0.96
4	187302988	187330811	FAM149A	-0.96	1.49	0.08	0.47	0.11	0.03	0.97	1	0.95
4	187349667	187371611	CYP4V2	-0.96	1.49	-0.64	0.47	0.11	0.09	0.97	1	0.92
4	187385665	187416619	KLKB1	-0.96	1.49	-0.64	0.47	0.11	0.09	0.97	1	0.92
4	187424111	187447829	F11	-0.96	1.49	0.08	0.47	0.11	0.03	0.97	1	0.95
4	187691802	187713531	MTNR1A	-0.86	1.46	0.18	0.47	0.04	0.14	0.97	1	0.95
4	187745930	187881981	FAT1	-0.86	1.46	-0.45	0.47	0.04	0.26	0.97	1	0.91
4	189153918	189163193	ZFP42	-1.1	1.62	0.08	0.47	0.09	-0.1	0.97	1	0.96
4	189249420	189263402	TRIML2	-1.28	1.62	0.29	0.47	0.09	0.09	0.97	1	0.97
4	189297591	189305643	TRIML1	-1.28	1.62	-0.55	-0.64	0.09	-0.72	0.99	1	0.97
4	191098967	191121353	FRG1	-1.1	0.71	0.24	0.98	-0.12	0.62	0.77	0.83	0.9
4	191140671	191143018	TUBB4Q	-1.1	0.71	0.24	0.98	-0.12	0.09	0.98	1	0.93
4	191182516	191185406	FRG2	-1.1	0.71	0.24	0.98	-0.12	0.09	0.98	1	0.93
4	191226073	191247457	LOC653544chr4,LOC653545chr4	-1.1	0.71	0.24	0.98	-0.12	0.09	0.98	1	0.93
4	191229360	191247457	DUX4chr4,LOC728410chr4	-1.1	0.71	0.24	0.98	-0.12	0.09	0.98	1	0.93
4	191229366	191244157	LOC653543chr4	-1.1	0.71	0.24	0.98	-0.12	0.09	0.98	1	0.93
5	49727789	49772991	EMB	-1.14	1.91	0.21	-0.99	0.84	1.23	0.82	0.87	0.94
5	49998569	50173933	PARP8	-1.14	1.91	-0.49	-0.99	0.89	0.43	0.74	0.77	0.94
5	50714714	50726320	ISL1	-1.14	1.91	-0.92	-0.56	1.34	-0.19	0.85	1	0.92
5	52119530	52134209	PELO	-1.32	1.93	0.89	0.37	0.99	0.25	0.87	1	0.97
5	52119892	52285242	ITGA1	-1.32	1.93	0.42	0.37	0.84	0.4	0.82	0.9	0.96
5	52320912	52426366	ITGA2	-1.32	1.93	1.2	0.37	0.74	0.09	0.98	1	0.98
5	52429651	52441355	MOCS2	-0.84	1.87	0.99	-0.64	0.63	0	0.99	1	0.98
5	52812351	52817661	FST	-0.84	1.87	0.2	-0.43	0.63	0.09	1	1	0.96
5	52892221	53014928	NDUFS4	-0.84	1.87	-0.29	-0.43	0.63	0	0.99	1	0.95
5	53216370	53642160	ARL15	-0.86	1.89	-0.63	-0.43	0.5	0.17	0.99	1	0.93
5	53787201	53787964	HSPB3	-0.84	1.7	-0.36	1.21	0.25	0.09	0.98	1	0.91
5	53849345	53878173	SNX18	-0.84	1.7	-0.8	-0.43	0.25	0.25	0.99	1	0.92
5	54309452	54317171	ESM1	-1.09	1.89	-0.2	1.21	-0.04	-0.09	0.96	1	0.95
5	54355863	54365717	GZMK	-1.09	1.89	-0.67	1.21	-0.04	0	0.96	1	0.93
5	54434230	54441837	GZMA	-1.09	1.89	-1.27	1.21	0.11	0.17	0.97	1	0.88
5	54444579	54504760	CDC20B	-1.09	1.89	0.07	1.21	0.11	0.09	0.97	1	0.95
5	54491740	54498886	GPX8	-1.09	1.89	0.07	1.21	0.11	0.09	0.97	1	0.95
5	54562737	54565265	CCNO	-1.09	1.89	-0.19	1.21	0.11	0.09	0.97	1	0.94
5	54587829	54639278	DHX29	-1.09	1.89	0.95	-0.64	0.11	0.09	0.99	1	0.99
5	54639332	54757166	SKIV2L2	-1.09	1.89	0.92	-0.64	0.11	0.09	0.99	1	0.98
5	54756439	54866630	PPAP2A	-1.09	1.89	0.61	0.47	0.11	0.09	0.97	1	0.97
5	54860426	54866127	RNF138P1	-1.09	1.89	0.61	0.47	0.11	0.09	0.97	1	0.97
5	54957432	55043920	SLC38A9	-1.23	1.91	1.41	-0.56	0.11	0.09	0.99	1	0.99
5	55069601	55148730	DDX4	-1.23	1.91	-0.88	-0.99	0.11	0.09	0.99	1	0.96
5	55183090	55248738	IL31RA	-1.23	1.91	-0.95	-0.99	0.11	0.09	0.99	1	0.96
5	55272450	55326520	IL6ST	-1.23	1.91	0.3	0.47	0.11	0.17	0.97	1	0.97
5	55431263	55564943	ANKRD55	-1.23	1.91	-1.21	1.21	-0.04	0	0.95	1	0.91
5	56146656	56227735	MAP3K1	-0.91	1.92	-0.7	1.21	-0.04	0.18	0.96	1	0.91
5	56240859	56248770	C5orf35	-0.91	1.92	-0.31	1.21	-0.21	-0.01	0.99	1	0.94
5	56251185	56283711	MIER3	-0.91	1.92	0.57	-0.56	-0.21	0.19	1	1	0.98
5	56505531	56595169	GPBP1	-0.76	1.89	1.53	-0.56	-0.4	0.09	1	1	0.99
5	58300622	59225378	PDE4D	2.08	-1.44	-0.83	-0.89	1.25	2.28	0	0	0.02
5	68823874	70424776	OCLN	-1	-0.85	-0.32	0.53	-0.85	2.24	0.69	0.7	0.53
5	68866398	70424653	LOC647859	-1.39	-0.85	-0.32	0.53	-0.85	2.24	0.69	0.7	0.6
5	68891806	70399256	GTF2H2C,GTF2H2,GTF2H2B,GTF2H2D	-1.39	-0.85	-0.31	0.53	-0.85	2.24	0.69	0.7	0.6
5	68962735	68964784	LOC100272216	-0.36	-0.85	-0.87	-3.44	-1.22	0.91	0.85	0.81	0.86
5	68971045	69042028	LOC653188	-0.36	-0.85	-0.43	0.55	-1.22	0.09	0.9	0.9	0.76
5	69356827	70250112	SERF1A,SERF1B	-1.39	-0.85	-0.34	0.54	-1.22	0.09	0.98	1	0.88
5	69381105	70284592	SMN1,SMN2	-1.39	-0.85	-0.34	0.54	-1.22	0.09	0.98	1	0.88
5	69459044	69557378	LOC100170939	-1	-0.85	-0.41	1.21	-1.22	0.09	0.98	1	0.81
5	70300065	70460339	NAIP	-1.39	-0.85	0.67	-0.26	-1.22	1.32	0.82	0.97	0.9
5	159546951	159598307	FABP6	-0.15	-1.66	0.62	0.53	-1.7	2.17	0.39	0.3	0.53
6	237100	296355	DUSP22	0.18	-1.56	1.79	0.87	0.23	1.06	0.4	0.2	0.61
6	336751	356443	IRF4	0.18	-1.56	-0.41	0.97	0.59	-0.19	0.48	0.39	0.34
6	430137	638109	EXOC2	0.18	-1.56	-0.02	0.97	0.96	-0.4	0.43	0.39	0.4
6	600938	601964	HUS1B	0.18	-1.56	-1.07	0.97	0.96	-0.4	0.41	0.39	0.22
6	906241	1046567	LOC285768	0.18	-1.56	-1.57	1.03	0.84	0.19	0.44	0.34	0.12
6	1569039	2190845	GMDS	-0.52	0.07	0.43	1.08	0.63	0.95	0.67	0.84	0.65
6	5206582	5716815	FARS2	-0.54	0.08	1.21	0.6	-0.72	0.71	0.83	0.84	0.92
6	35649339	35804338	FKBP5	-0.13	-1.41	-0.26	0.35	-0.33	1.02	0.49	0.52	0.42
6	35802517	35812702	LOC285847	-0.13	-1.41	-0.26	0.62	-0.49	0.91	0.5	0.52	0.44
6	35812836	35824663	C6orf81	-0.13	-1.41	-0.99	0.62	-0.49	0.09	0.62	0.6	0.44
6	35852369	35855307	C6orf126	-0.13	-1.41	-0.19	0.62	-0.49	0.09	0.63	0.6	0.59
6	35856808	35863819	C6orf127	-0.13	-1.41	-1.33	0.62	-0.49	0.09	0.62	0.6	0.38
6	35870737	35873080	CLPS	-0.13	-1.41	-1.33	0.62	-0.49	0.09	0.62	0.6	0.38
6	35881048	35899830	LHFPL5	-0.13	-1.41	-0.81	0.62	-0.49	0.17	0.62	0.6	0.46
6	35908788	35996934	SRPK1	-0.13	-1.41	0.36	0.88	-0.66	0.78	0.49	0.52	0.59
6	42991704	43001553	PTCRA	-0.19	-0.53	-1.12	0.55	-1.03	-0.02	0.93	0.99	0.67
6	43004837	43014986	CNPY3	-0.19	-0.53	0.46	1.31	-0.86	0.27	0.89	0.99	0.79
6	43036477	43039596	GNMT	-0.19	-0.53	-0.15	0.55	-0.86	0.09	0.94	0.99	0.78
6	43039588	43054959	PEX6	-0.19	-0.53	1.07	1.31	-0.86	0.09	0.96	0.99	0.87
6	43060307	43088058	PPP2R5D	-0.19	-0.53	1.7	1.31	-0.86	0.09	0.97	0.99	0.91
6	43087944	43089596	MEA1	-0.19	-0.53	1.87	1.31	-0.86	0.09	0.97	0.99	0.92
6	43089954	43097009	KLHDC3	-0.19	-0.53	0.9	1.31	-0.86	0.09	0.96	0.99	0.85
6	43097362	43105315	C6orf153	-0.19	-0.53	1.75	1.31	-0.86	0.09	0.97	0.99	0.91
6	43113332	43129632	CUL7	-0.19	-0.53	0.46	1.31	-0.86	0.09	0.91	0.99	0.81
6	43129744	43135220	MRPL2	-0.19	-0.53	0.54	1.31	-0.86	0.09	0.94	0.99	0.82
6	43135349	43150811	KLC4	-0.19	-0.53	0.25	1.31	-0.86	0.09	0.94	0.99	0.79
6	43152006	43237435	PTK7	-0.19	-0.53	-0.07	0.55	-0.86	0.09	0.94	0.99	0.79
6	43246897	43257222	SRF	-0.09	-0.53	2.85	-1.55	-0.86	0.09	0.99	0.99	0.98
6	43257899	43300303	CUL9	-0.09	-0.53	0.33	1.31	-0.86	0.09	0.93	0.99	0.78
6	43301344	43305189	C6orf108	-0.09	-0.53	0.16	1.31	-0.86	0.09	0.94	0.99	0.76
6	43319199	43363975	TTBK1	-0.09	-0.53	-0.77	0.55	-0.86	0.18	0.93	0.99	0.66
6	43373975	43381254	SLC22A7	-0.09	-0.53	-0.87	0.55	-0.79	-0.01	0.93	0.99	0.66
6	43381188	43384508	CRIP3	-0.09	-0.53	-0.36	0.55	-0.79	-0.01	0.94	0.99	0.74
6	43411785	43445159	ZNF318	-0.09	-0.53	1.49	1.31	-0.79	0.09	0.97	0.99	0.89
6	43507466	43526141	ABCC10	-0.09	-0.53	0.1	0.55	-0.79	0.09	0.94	0.99	0.79
6	43526067	43531764	DLK2	-0.09	-0.53	0.4	1.31	-0.79	0.09	0.93	0.99	0.79
6	43553238	43582272	TJAP1	-0.09	-0.53	1.01	1.31	-0.79	0.09	0.96	0.99	0.85
6	43582684	43586402	C6orf154	-0.09	-0.53	-1.25	0.55	-0.79	0.09	0.93	0.99	0.58
6	43587542	43592680	YIPF3	-0.09	-0.53	1.21	1.31	-0.79	0.09	0.97	0.99	0.87
6	43592768	43605092	POLR1C	-0.09	-0.53	0.97	1.31	-0.79	0.09	0.96	0.99	0.85
6	43598046	43651790	XPO5	0.77	-0.53	0.86	0.97	-0.79	0.09	0.81	0.75	0.75
6	43651855	43696238	POLH	0.77	-0.53	1	1.19	-0.79	0.09	0.82	0.75	0.76
6	43696195	43704914	GTPBP2	0.77	-0.53	0.91	1.19	-0.79	0.09	0.82	0.75	0.75
6	43705256	43716666	MAD2L1BP	0.77	-0.53	0.56	0.97	-0.79	0.09	0.8	0.75	0.71
6	43720787	43746722	RSPH9	0.77	-0.53	-1.29	-1.55	-0.79	0.09	0.77	0.75	0.61
6	43747019	43763506	MRPS18A	0.77	-0.53	0.87	0.16	-0.79	-0.01	0.81	0.75	0.81
6	43845930	43862201	VEGFA	0.77	-0.53	0.12	0.07	-0.59	0.55	0.57	0.51	0.61
6	149109963	149439819	UST	-0.13	0.32	-1.13	-1.97	-0.4	0.3	0.96	0.97	0.84
6	150181586	150227173	LRP11	-0.99	0.12	-0.33	-1.02	0.08	0.28	0.98	1	0.9
6	150251293	150253790	RAET1E	-0.99	0.12	1.03	-1.02	0.08	0.09	0.99	1	0.97
6	150279706	150285907	RAET1G	-0.99	0.12	-0.98	-1.02	0.08	0.09	0.98	1	0.86
6	150304828	150312061	ULBP2	-0.99	0.12	-1.29	-1.02	0.08	0.09	0.98	1	0.83
6	150326835	150336539	ULBP1	-0.99	0.12	-0.98	-1.02	0.08	0.09	0.98	1	0.86
6	150360847	150367973	RAET1K	-0.99	0.12	0.11	-1.02	0.08	0.09	0.99	1	0.93
6	150382958	150388361	RAET1L	-0.99	0.12	0.12	-1.02	0.08	0.09	0.99	1	0.93
6	150427435	150431895	ULBP3	-0.99	0.12	-0.98	-1.02	0.08	0.19	0.98	1	0.85
6	150505880	150613221	PPP1R14C	-0.99	0.12	-0.55	-1.05	-0.4	-0.12	0.99	1	0.93
6	150731720	150767457	IYD	-0.99	0.12	2.12	1.08	-0.21	0.28	0.98	1	0.96
6	150962691	151206492	PLEKHG1	-0.57	-0.04	3.56	0.48	-0.4	-0.02	0.98	0.98	0.98
6	151228383	151464716	MTHFD1L	-0.57	-0.04	-0.53	-1.48	-0.4	0.19	0.98	0.98	0.89
6	161688579	163068824	PARK2	0.21	-1.48	-1.05	-0.77	0.01	2.27	0.14	0.14	0.07
6	163068153	163656514	PACRG	0.68	-1.48	-0.89	-1.73	-0.09	1.1	0.33	0.21	0.27
6	163755664	163914884	QKI	0.37	-1.43	0.84	0.74	0.11	0	0.51	0.39	0.62
6	165613142	165643101	C6orf118	-0.93	2.46	-1.81	0.39	0.24	0.09	0.96	1	0.89
6	165660767	165995574	PDE10A	-0.7	1.1	-0.38	-0.02	0.37	-0.11	0.97	1	0.91
6	166257525	166321517	C6orf176	-0.57	0.85	-1.16	-0.11	0.51	0.09	0.94	0.99	0.78
6	166321028	166323093	LOC441177	-0.57	0.85	0.19	0.07	0.51	0.09	0.95	0.99	0.9
6	166491075	166502121	T	-0.74	1.1	-0.87	-0.69	0.37	0.35	0.92	0.91	0.87
6	166639157	166641861	PRR18	-0.74	1.1	-1.29	-0.69	0.67	-0.11	0.99	1	0.85
6	166653505	166675981	SFT2D1	-0.74	1.1	-1.29	-0.69	0.67	0.09	0.99	1	0.83
6	166698399	166716476	BRP44L	-0.74	1.1	-0.57	-0.02	0.67	-0.69	0.97	1	0.92
6	166742843	167195761	RPS6KA2	-0.38	0.49	-0.01	-2.5	0.57	1.06	0.77	0.67	0.87
6	167262993	167290067	RNASET2	-0.38	0.49	0.35	-1.14	0.51	-0.55	0.94	0.91	0.94
6	167332805	167374056	FGFR1OP	-0.38	0.49	0.59	-0.69	0.51	0.09	0.94	0.91	0.92
6	167445284	167472619	CCR6	-0.38	0.49	-0.19	-2.21	0.51	0.09	0.94	0.91	0.92
6	167490349	167491309	GPR31	-0.38	0.49	-0.19	-2.21	0.51	0.09	0.94	0.91	0.92
6	167504070	167516385	TCP10L2	-0.38	0.49	0.82	-0.69	0.51	0.09	0.95	0.91	0.93
6	167624792	167649491	UNC93A	-0.67	0.6	0.19	0.07	0.51	0.09	0.96	1	0.9
6	167658563	167676167	TTLL2	-0.67	0.6	1.04	-0.69	0.51	0.09	0.99	1	0.96
6	167706566	167717988	TCP10	-0.67	0.6	-0.5	-0.69	0.51	-0.19	0.99	1	0.89
6	167928069	167940388	C6orf123	-1.07	1.88	-0.66	-0.99	0.14	0.32	0.92	0.91	0.96
6	167967418	167970325	C6orf124	-1.07	1.88	-1.09	1.21	0.14	0.01	0.97	1	0.9
6	167970519	168115552	MLLT4	-1.07	1.88	0.14	-0.43	0.26	0.16	1	1	0.97
6	168119452	168120468	HGC6.3	-1.07	1.88	-0.04	1.21	0.26	0.09	0.98	1	0.94
6	168161401	168188618	KIF25	-1.07	1.88	0.52	0.47	0.26	0.09	0.97	1	0.97
6	168199312	168222688	FRMD1	-1.07	1.88	-0.7	-0.99	0.26	0.16	0.99	1	0.96
6	168450432	168463251	DACT2	-0.86	0.6	-0.26	-2.08	0.37	0.09	1	1	0.95
6	168584879	168810596	SMOC2	-0.86	0.6	-1.05	0.3	0.25	-0.08	0.97	1	0.82
6	169357799	169396062	THBS2	-0.54	-1.25	-0.3	0	0.84	-0.22	0.61	0.62	0.6
6	169599231	169844084	WDR27	-0.19	-1.44	-0.99	-1.77	0.47	0.46	0.5	0.43	0.49
6	169844181	169848327	C6orf120	-0.19	-1.44	-0.99	-1.77	0.37	0.02	0.64	0.6	0.57
6	169845925	169866031	PHF10	-0.19	-1.44	-0.99	-1.77	0.37	0.02	0.64	0.6	0.57
6	169882139	169893563	TCTE3	-0.19	-1.44	-0.99	-1.77	0.37	0.02	0.64	0.6	0.57
6	169893645	169923542	C6orf70	-0.19	-1.44	0.65	0.79	0.47	0.03	0.63	0.6	0.63
6	169930810	169940846	C6orf122	-0.19	-1.44	1.38	1.04	0.46	0.15	0.64	0.6	0.72
6	169932093	169944894	C6orf208	-0.19	-1.44	1.38	1.04	0.46	0.15	0.64	0.6	0.72
6	170405346	170413582	LOC154449	-0.43	-1.45	1.38	1.03	0.54	0.14	0.62	0.55	0.74
6	170433218	170441622	DLL1	-0.43	-1.45	1.38	1.03	0.54	-0.13	0.62	0.55	0.77
6	170457768	170556162	FAM120B	-0.43	-1.45	-0.74	1.06	0.37	0.33	0.5	0.48	0.34
6	170686129	170704342	PSMB1	-0.43	-1.45	-0.74	1.06	0.3	0.04	0.59	0.55	0.4
6	170705395	170723872	TBP	-0.43	-1.45	-0.74	1.06	0.3	0.09	0.59	0.55	0.39
7	288051	304059	FAM20C	-1.06	-0.04	0.15	0.33	-0.34	0.09	0.98	0.99	0.91
7	503424	526007	PDGFA	-1.06	-0.04	0.07	0.33	-0.34	0.09	0.98	0.99	0.91
7	555912	718659	PRKAR1B	-1.06	-0.04	0.5	0.33	-0.34	0.02	0.98	0.99	0.93
7	732863	792642	HEATR2	-1.06	-0.04	0.29	0.07	-0.21	0.15	0.96	0.99	0.92
7	822777	881065	UNC84A	-1.06	-0.04	-0.97	0.07	-0.21	0.28	0.95	0.99	0.8
7	882716	902597	C7orf20	-1.06	-0.04	1.63	-1.05	-0.63	-0.13	1	0.99	0.98
7	904062	960815	ADAP1	-1.06	-0.04	-0.05	-1.05	-0.63	0.09	0.99	0.99	0.94
7	971011	981761	COX19	-1.06	-0.04	0.91	-1.05	-0.63	0.09	1	0.99	0.97
7	989360	995802	CYP2W1	-1.06	-0.04	2.37	-1.05	-0.63	0.09	1	0.99	0.99
7	1003148	1144419	C7orf50	-1.06	-0.04	2.37	-1.05	-0.63	0.09	1	0.99	0.99
7	1063666	1065423	GPR146	-1.06	-0.04	2.37	-1.05	-0.63	0.09	1	0.99	0.99
7	1092968	1099977	GPER	-1.06	-0.04	2.37	-1.05	-0.63	0.09	1	0.99	0.99
7	1159069	1166381	ZFAND2A	-1.06	-0.04	0.27	-1.05	-0.63	0.16	0.99	0.99	0.95
7	1239179	1243139	UNCX	-1.13	-0.02	0.05	-1.05	-0.79	0.01	0.99	0.99	0.96
7	1440520	1465635	MICALL2	-1.13	-0.02	2.37	-1.05	-0.79	0.09	1	0.99	0.99
7	1476438	1510544	INTS1	-1.13	-0.02	-0.67	-1.05	-0.79	0.09	0.99	0.99	0.92
7	1536893	1549205	MAFK	-1.13	-0.02	2.37	-1.05	-0.79	0.09	1	0.99	0.99
7	1548396	1562592	TMEM184A	-1.13	-0.02	2.37	-1.05	-0.79	0.09	1	0.99	0.99
7	1573494	1576194	PSMG3	-1.13	-0.02	2.37	-1.05	-0.79	0.09	1	0.99	0.99
7	1576234	1595785	KIAA1908	-1.13	-0.02	2.37	-1.05	-0.79	0.09	1	0.99	0.99
7	1620631	1622854	TFAMP1	-1.13	-0.02	2.37	-1.05	-0.79	0.09	1	0.99	0.99
7	1750632	1754116	ELFN1	-1.13	-0.02	0.12	-1.05	-0.79	-0.15	0.99	0.99	0.96
7	1821953	2239109	MAD1L1	-1.13	-0.02	0.95	0.24	-0.74	0.36	0.89	0.89	0.95
7	2240451	2248359	FTSJ2	-1.13	-0.02	1.12	-1.05	-0.69	0.02	1	0.99	0.98
7	2248382	2257306	NUDT1	-1.13	-0.02	2.37	-1.05	-0.69	0.09	1	0.99	0.99
7	2261164	2320625	SNX8	-1.13	-0.02	-0.42	-1.05	-0.69	0.09	0.99	0.99	0.93
7	2360999	2386903	EIF3B	-1.14	-0.01	0.16	-1.05	-0.69	0.09	0.99	0.99	0.96
7	2409784	2440742	CHST12	-1.14	-0.01	0.01	-0.54	-0.69	0.23	0.99	0.99	0.94
7	2526004	2535336	LFNG	-1.14	-0.01	-0.56	-1.05	-0.79	-0.07	0.99	0.99	0.94
7	2544038	2561672	C7orf27	-1.14	-0.01	2.03	-0.86	-0.79	0.09	1	0.99	0.99
7	2565157	2620894	IQCE	-1.14	-0.01	2.03	-0.86	-0.79	0.09	1	0.99	0.99
7	2638128	2670962	TTYH3	-1.14	-0.01	2.54	-1.05	-0.79	0.09	1	0.99	0.99
7	2685688	2721595	AMZ1	-1.14	-0.01	0.44	-1.05	-0.79	0.09	0.98	0.99	0.96
7	2734266	2850485	GNA12	-1.14	-0.01	0.44	-1.05	-0.79	0.17	0.98	0.99	0.96
7	2912294	3050105	CARD11	-0.71	-0.01	0.67	0.02	-0.49	0.33	0.87	0.89	0.92
7	3307605	4275157	SDK1	1.41	-0.03	-0.51	0.63	-0.72	-0.22	0.77	0.73	0.56
7	4805265	4889861	RADIL	-1.07	-0.24	-0.94	0	-1.38	0.28	0.92	0.91	0.86
7	4863894	4868151	PAPOLB	-1.07	-0.24	0	0	-1.38	0.28	0.92	0.91	0.93
7	4912145	4965370	MMD2	-1.07	-0.24	-0.6	0	-1.38	0.09	0.95	0.92	0.9
7	4980141	5004326	RNF216L	-1.07	-0.24	0.65	0	-1.38	0.09	0.95	0.92	0.96
7	5052078	5075645	RBAK	-1.07	-0.24	-0.6	0	-1.38	0.09	0.95	0.92	0.9
7	5078263	5079380	LOC389458	-1.07	-0.24	-0.6	0	-1.38	0.09	0.95	0.92	0.9
7	5196360	5240012	WIPI2	-1.07	-0.24	-0.68	0	-1.38	0.19	0.95	0.92	0.89
7	5289086	5310230	SLC29A4	-1.07	-0.24	0.31	0	-1.34	-0.02	0.94	0.92	0.95
7	5312948	5429703	TNRC18	-1.07	-0.24	0.99	0	-1.34	0.19	0.95	0.92	0.96
7	68701840	69895821	AUTS2	1.17	0.33	-0.4	-1.37	0.87	1.84	0.27	0.34	0.18
7	70235724	70816520	WBSCR17	0.02	1.27	-1.44	1.07	0.48	-1.32	0.92	0.99	0.8
7	70882411	71515296	CALN1	-0.43	1.19	-0.03	0.35	0.04	0.64	0.61	0.65	0.88
7	71661664	71936749	TYW1B	-0.55	1.24	-0.1	0.2	-0.47	-0.1	0.97	0.99	0.94
7	71937887	71945912	SBDSP	-1.01	1.34	-1.06	0.16	-0.47	0.09	0.98	1	0.92
7	71971253	71977591	SPDYE7P	-1.01	1.34	-1.8	-1.96	-0.47	0.09	0.97	1	0.93
7	71987871	72056774	POM121	-1.01	1.34	-1.8	-1.96	-0.47	0.09	0.97	1	0.93
7	72056767	72063222	NSUN5C	-1.01	1.34	-1.8	-1.96	-0.47	0.09	0.97	1	0.93
7	72067951	72077933	TRIM74	-1.01	1.34	-1.8	-1.96	-0.47	0.09	0.97	1	0.93
7	72106962	72114391	STAG3L3	-1.01	1.34	-1.8	-1.96	-0.47	-0.22	0.97	1	0.94
7	72114615	74826151	PMS2L2	-1.39	1.34	-0.49	1.22	-0.09	0.56	0.74	0.76	0.9
7	72128195	74812542	SPDYE8P	-1.39	1.34	-0.49	1.22	-0.09	0.56	0.74	0.76	0.9
7	72206947	74291395	LOC100093631,GTF2IP1	-1.39	1.34	-0.49	1.22	-0.09	0.56	0.74	0.76	0.9
7	72272609	72287915	NCF1B	-1.01	1.34	-0.34	0	-0.47	0.09	0.98	1	0.95
7	72294837	72323594	GTF2IRD2P	-1.2	1.27	0.72	-1.96	-0.47	0.09	1	1	0.99
7	72355161	72360759	NSUN5	-1.2	1.27	0.72	-1.96	-0.47	0.09	1	1	0.99
7	72364470	72380021	TRIM50	-1.2	1.27	0.72	-1.96	-0.47	0.09	1	1	0.99
7	72380090	72410577	FKBP6	-1.2	1.27	0.77	-1.96	-0.47	0.09	1	1	0.99
7	72486044	72488386	FZD9	-1.39	1.34	0.34	-1.96	-0.47	0.03	0.99	1	0.99
7	72492675	72574544	BAZ1B	-1.39	1.34	-0.64	1	-0.34	0.15	0.99	1	0.93
7	72588621	72609960	BCL7B	-1.39	1.34	-0.14	1	-0.34	0.09	0.99	1	0.95
7	72621209	72630949	TBL2	-1.39	1.34	-1.07	1.22	-0.34	0.09	0.99	1	0.9
7	72645459	72676806	MLXIPL	-1.39	1.34	-0.24	1	-0.34	-0.15	0.99	1	0.96
7	72720109	72724376	VPS37D	-1.39	1.34	-1.03	1.22	-0.09	0.3	0.96	0.99	0.88
7	72733183	72735717	DNAJC30	-1.39	1.34	-0.94	1.22	-0.09	0.09	0.98	1	0.9
7	72735833	72750478	WBSCR22	-1.39	1.34	-0.94	1.22	-0.09	0.09	0.98	1	0.9
7	72751475	72771924	STX1A	-1.39	1.34	-0.94	1.22	-0.09	0.09	0.98	1	0.9
7	72787334	72788266	WBSCR26	-1.39	1.34	-0.94	1.22	-0.09	0.09	0.98	1	0.9
7	72788362	72791126	ABHD11	-1.39	1.34	-0.94	1.22	-0.09	0.09	0.98	1	0.9
7	72821262	72822536	CLDN3	-1.39	1.34	-0.94	1.22	-0.09	0.09	0.98	1	0.9
7	72883128	72884951	CLDN4	-1.39	1.34	-0.94	1.22	-0.09	0.09	0.98	1	0.9
7	72886857	72894791	WBSCR27	-1.39	1.34	-0.94	1.22	-0.09	0.09	0.98	1	0.9
7	72913424	72918159	WBSCR28	-1.39	1.34	-0.94	1.22	-0.09	0.19	0.98	1	0.9
7	73080362	73122172	ELN	-1.39	1.34	-0.24	1	-0.13	-0.02	0.99	1	0.95
7	73136091	73174790	LIMK1	-1.39	1.34	-0.39	1	-0.13	0.09	0.99	1	0.94
7	73226641	73249365	EIF4H	-1.39	1.34	-0.11	1	-0.13	0.09	0.99	1	0.95
7	73262022	73282100	LAT2	-1.39	1.34	-0.39	1	-0.13	0.09	0.99	1	0.94
7	73283767	73306674	RFC2	-1.39	1.34	-0.76	1	-0.13	0.09	0.99	1	0.92
7	73341740	73458209	CLIP2	-1.39	1.34	-0.62	1	-0.13	0.09	0.98	1	0.93
7	73506055	73654848	GTF2IRD1	-1.39	1.34	-0.63	1	-0.13	0.14	0.98	1	0.92
7	73709965	73812958	GTF2I	-1.39	1.34	-0.64	1	-0.23	0.09	0.99	1	0.93
7	73826244	73841595	NCF1	-1.39	1.34	-0.24	1	-0.17	0.03	0.99	1	0.95
7	73848419	73905777	GTF2IRD2	-1.39	1.34	0.03	1	-0.17	0.09	0.99	1	0.95
7	73937218	73944667	STAG3L2	-1.39	1.34	-0.62	1	-0.17	0.09	0.99	1	0.93
7	73944829	73974101	PMS2L5	-1.39	1.34	-2.41	-1.55	-0.17	0.09	0.95	1	0.9
7	74017018	74076739	GATSL1	-1.39	1.34	-1.21	1.22	-0.17	0.09	0.98	1	0.89
7	74094218	74127635	WBSCR16	-1.39	1.34	-0.62	1	-0.17	0.09	0.99	1	0.93
7	74146282	74203559	GTF2IRD2B	-1.39	1.34	-0.47	1	-0.17	0.09	0.99	1	0.94
7	74210380	74225695	NCF1C	-1.39	1.34	-0.62	1	-0.17	0.09	0.99	1	0.93
7	74645540	74705277	GATSL2	-1.39	1.34	-0.33	1	-0.17	-0.15	0.99	1	0.95
7	74826382	74834926	STAG3L1	-0.91	1.43	0.09	-1.55	-0.17	-0.15	1	1	0.98
7	74859164	74862644	LOC541473	-0.91	1.43	0.09	-1.55	-0.17	0.09	1	1	0.98
7	74862838	74872824	TRIM73	-0.91	1.43	0.09	-1.55	-0.17	0.09	1	1	0.98
7	74877581	74884001	NSUN5B	-0.91	1.43	0.41	-1.55	-0.17	0.09	0.99	1	0.98
7	74884000	74953504	POM121C	-0.91	1.43	0.41	-1.55	-0.17	0.09	0.99	1	0.98
7	74962234	74971564	SPDYE5	-0.91	1.43	0.41	-1.55	-0.17	0.09	0.99	1	0.98
7	74975004	74995330	PMS2L3	-0.91	1.43	0.41	-1.55	-0.17	0.03	0.99	1	0.98
7	75001344	75206215	HIP1	-0.91	1.43	0.06	-1.55	-0.06	0.09	0.99	1	0.97
7	75236777	75257000	CCL26	-0.91	1.43	-0.45	-1.55	-0.13	0.14	0.99	1	0.96
7	75279049	75280969	CCL24	-0.91	1.43	0.2	-1.55	-0.13	0.09	1	1	0.98
7	75346252	75356180	RHBDD2	-0.91	1.43	0.2	-1.55	-0.13	0.09	1	1	0.98
7	75382355	75454109	POR	-0.91	1.43	0.2	-1.55	-0.13	0.09	1	1	0.98
7	75411036	75411170	SNORA14A	-0.91	1.43	0.2	-1.55	-0.13	0.09	1	1	0.98
7	75454091	75461928	TMEM120A	-0.91	1.43	0.2	-1.55	-0.13	0.09	1	1	0.98
7	75463590	75515257	STYXL1	-0.91	1.43	0.2	-1.55	-0.13	0.09	1	1	0.98
7	75515328	75533866	MDH2	-0.91	1.43	-2.63	-1.55	-0.13	0.09	0.95	1	0.84
7	75669151	75754541	FLJ37078	-0.91	1.43	-0.89	-1.55	-0.13	0.7	0.86	0.86	0.93
7	75769810	75771549	HSPB1	-0.91	1.43	-0.72	0.18	-0.59	-1.01	0.98	1	0.97
7	75794043	75826278	YWHAG	-0.91	1.43	-0.92	-0.14	-0.66	0.69	0.79	0.86	0.91
7	97574132	97673537	LMTK2	-0.29	0.67	1.02	1.38	-1.52	1.57	0.75	0.69	0.88
7	97679501	97680207	BHLHA15	-0.29	0.67	-1.86	1.38	-1.52	0.09	0.93	0.99	0.72
7	97683982	97719404	TECPR1	-0.29	0.67	-1.86	1.38	-1.52	0.09	0.93	0.99	0.72
7	97748914	97760211	BRI3	-0.29	0.67	-1.86	1.38	-1.52	0.16	0.93	0.99	0.71
7	97758903	97868363	BAIAP2L1	-0.29	0.67	-1.86	1.38	-1.52	0.16	0.93	0.99	0.71
7	98084532	98097117	NPTX2	-0.29	0.67	-1.86	1.38	-1.49	0.01	0.93	0.99	0.73
7	98282047	98305609	TMEM130	-1.25	0.67	0.61	1.38	-1.49	0.09	0.99	1	0.96
7	98314048	98448802	TRRAP	-1.25	0.67	0.47	1.38	-1.49	0.17	0.97	1	0.96
7	98462999	98579659	SMURF1	-1.25	0.67	0.71	1.38	-1.72	0.01	1	1	0.97
7	98609132	98643025	KPNA7	-1.25	0.67	1.02	1.38	-1.72	0.01	1	1	0.97
7	98708859	98733530	MYH16	-1.25	0.67	-1.74	0	-1.73	0.17	0.98	1	0.9
7	98761445	98801821	ARPC1A	-1.25	0.67	1.69	0	-1.73	0.09	0.99	1	0.99
7	98810264	98830340	ARPC1B	-1.25	0.67	0.04	1.38	-1.73	0.09	0.99	1	0.95
7	98830524	98844228	PDAP1	-1.25	0.67	0.61	1.38	-1.73	0.09	0.99	1	0.97
7	98844536	98855175	BUD31	-1.25	0.67	0.47	1.38	-1.73	0.17	0.97	1	0.96
7	98854681	98874355	PTCD1	-1.25	0.67	-0.3	1.38	-1.96	0.01	0.99	1	0.95
7	98874498	98892932	CPSF4	-1.25	0.67	-0.04	1.38	-1.96	0.09	0.99	1	0.95
7	98893719	98901744	ATP5J2	-1.25	0.67	-1.5	0	-1.96	0.09	0.98	1	0.92
7	98908450	98923153	ZNF789	-1.25	0.67	-1.81	0	-1.96	0.09	0.97	1	0.91
7	98928789	98935813	ZNF394	-1.25	0.67	-0.99	0	-1.96	0.09	0.98	1	0.94
7	98940208	98969381	ZKSCAN5	-1.25	0.67	-1.96	1.38	-1.96	0.09	0.94	1	0.85
7	98981858	98987652	C7orf38	-1.25	0.67	0.61	1.38	-1.96	0.09	0.99	1	0.97
7	98993980	99012013	ZNF655	-1.25	0.67	-2.07	1.38	-1.96	0.09	0.94	1	0.84
7	99052506	99067966	ZNF498	-1.25	0.67	0.61	1.38	-1.96	0.01	1	1	0.97
7	99083752	99115542	CYP3A5	-1.25	0.67	-1.98	0	-1.73	0.17	0.94	1	0.88
7	99140595	99170757	CYP3A7	-1.25	0.67	-0.74	0	-1.73	0.09	0.98	1	0.95
7	99192539	99219744	CYP3A4	-1	0.42	-2.29	1.38	-1.73	0.09	0.94	1	0.75
7	99263571	99302109	CYP3A43	-1	0.42	0.54	1.38	-1.73	0.09	0.99	1	0.95
7	99311620	99312592	OR2AE1	-1	0.42	-0.02	-0.68	-1.73	0.09	1	1	0.97
7	99325971	99355090	TRIM4	-1	0.42	0.89	1.38	-1.73	0.09	1	1	0.96
7	99359103	99365179	GJC3	-1	0.42	0.85	1.38	-1.73	0.09	1	1	0.96
7	99402285	99411623	AZGP1	-1	0.42	-1.55	0	-1.73	0.09	0.98	1	0.88
7	99451154	99473339	ZKSCAN1	-1	0.42	-0.96	0	-1.73	0.09	0.98	1	0.92
7	99485352	99500600	ZSCAN21	-1	0.42	-0.8	0	-1.73	0.09	0.98	1	0.93
7	99499588	99517307	ZNF3	-1	0.42	-0.8	0	-1.73	0.09	0.98	1	0.93
7	99524518	99527758	COPS6	-1	0.42	0.61	1.38	-1.73	0.09	0.99	1	0.95
7	99528339	99537363	MCM7	-1	0.42	0.61	1.38	-1.73	0.09	0.99	1	0.95
7	99537065	99542739	AP4M1	-1	0.42	0.61	1.38	-1.73	0.09	0.99	1	0.95
7	99542628	99554915	TAF6	-1	0.42	-1.62	0	-1.73	0.09	0.98	1	0.88
7	99555200	99561064	CNPY4	-1	0.42	-1.62	0	-1.73	0.09	0.98	1	0.88
7	99562255	99564057	MBLAC1	-1	0.42	-0.41	0	-1.73	0.09	0.98	1	0.94
7	99584465	99589769	C7orf59	-1	0.42	-0.79	0	-1.73	0.09	0.98	1	0.93
7	99589978	99594238	C7orf43	-1	0.42	-0.79	0	-1.73	0.09	0.98	1	0.93
7	99594800	99604309	GAL3ST4	-1	0.42	-0.89	0	-1.73	0.09	0.98	1	0.92
7	99605164	99612926	GPC2	-1	0.42	-0.91	0	-1.73	0.09	0.98	1	0.92
7	99613473	99649946	STAG3	-1	0.42	-0.31	0	-1.73	0.09	0.98	1	0.95
7	99644496	99707765	GATS	-1	0.42	0.19	1.38	-1.73	0.01	0.99	1	0.94
7	99654806	99657047	PVRIG	-1	0.42	-0.09	0	-1.73	0.01	0.99	1	0.96
7	99749999	99756693	SPDYE3	-1	0.42	0.47	1.38	-1.52	0.16	0.97	1	0.94
7	99756198	99771866	PMS2L1	-1	0.42	0.47	1.38	-1.52	0.16	0.97	1	0.94
7	99771672	99803388	PILRB	-1	0.42	-1.32	0	-1.52	0.09	0.98	1	0.89
7	99809003	99835658	PILRA	-1	0.42	-1.92	0	-1.52	0.09	0.94	1	0.84
7	99836430	99864238	ZCWPW1	-1	0.42	-1.37	0	-1.52	0.09	0.98	1	0.89
7	99865464	99869677	MEPCE	-1	0.42	-2.28	-1.08	-1.52	0.09	0.95	1	0.86
7	99870847	99872030	C7orf47	-1	0.42	-2.28	-1.08	-1.52	0.09	0.95	1	0.86
7	99892173	99899830	LOC402573	-0.71	0.06	0.13	-0.68	-1.52	0.09	0.99	1	0.95
7	99902077	99914838	TSC22D4	-0.71	0.06	0.15	-0.68	-1.52	0.09	0.99	1	0.95
7	99919485	99930358	C7orf51	-0.71	0.06	-0.58	0	-1.52	-0.06	0.98	1	0.91
7	99974769	100003779	AGFG2	-0.71	0.06	-1.99	0	-1.56	0.29	0.91	0.99	0.75
7	100009569	100021712	LRCH4	-0.71	0.06	-1.99	-0.68	-1.54	0.02	0.94	1	0.81
7	100021891	100036676	FBXO24	-0.71	0.06	-1.99	-0.68	-1.54	0.09	0.94	1	0.81
7	100037817	100043734	PCOLCE	-0.71	0.06	-1.99	-0.68	-1.54	0.09	0.94	1	0.81
7	100047660	100050936	MOSPD3	-0.71	0.06	-0.05	-0.68	-1.54	0.09	0.99	1	0.94
7	100055974	100077109	TFR2	-0.71	0.06	-0.05	-0.68	-1.54	-0.05	0.99	1	0.95
7	100078661	100092020	ACTL6B	-0.71	0.06	0.15	-0.68	-1.38	0.22	0.99	1	0.94
7	100109298	100114727	GNB2	-0.71	0.06	0.13	-0.68	-1.38	-0.17	0.99	1	0.96
7	100115065	100124806	GIGYF1	-0.71	0.06	0.15	-0.68	-1.46	0.31	0.98	0.98	0.94
7	100141611	100143059	POP7	-0.71	0.06	0.15	-0.68	-1.46	0.09	0.99	1	0.95
7	100156358	100159259	EPO	-0.71	0.06	0.13	-0.68	-1.46	-0.13	0.99	1	0.96
7	100169184	100233355	ZAN	-0.71	0.06	-1.29	-0.62	-1.09	0.58	0.85	0.83	0.8
7	100238122	100263079	EPHB4	-0.71	0.06	-1.59	-0.68	-1.06	-0.21	0.98	1	0.85
7	100288293	100302570	SLC12A9	-0.71	0.06	-1.23	0	-1.21	0.03	0.97	1	0.84
7	100302885	100309012	TRIP6	-0.71	0.06	0.13	-0.68	-1.21	0.09	0.99	1	0.95
7	100310636	100324221	SRRT	-0.71	0.06	-0.2	0	-1.21	0.09	0.98	1	0.91
7	100324279	100325275	UFSP1	-0.71	0.06	-0.2	0	-1.21	0.09	0.98	1	0.91
7	100325550	100331477	ACHE	-0.71	0.06	-0.19	0	-1.21	0.09	0.98	1	0.91
7	100450083	100488860	MUC17	-0.61	-0.01	0.24	-0.68	-1.21	0.09	0.98	0.98	0.94
7	100515505	100520609	TRIM56	-0.61	-0.01	0.13	-0.68	-1.21	0.09	0.98	0.98	0.94
7	100557098	100569262	SERPINE1	-0.61	-0.01	1.27	0	-1.21	0.15	0.97	0.98	0.96
7	100584405	100591277	AP1S1	-0.61	-0.01	-1.59	-0.68	-1.18	0.02	0.97	0.98	0.82
7	100592509	100595572	VGF	-0.61	-0.01	-1.59	-0.68	-1.18	0.09	0.97	0.98	0.81
7	100600497	100610277	C7orf52	-0.61	-0.01	-0.96	0	-1.18	0.09	0.95	0.98	0.84
7	100625732	100631022	MOGAT3	-0.61	-0.01	-0.96	0	-1.18	0.09	0.95	0.98	0.84
7	100635977	100647731	PLOD3	-0.61	-0.01	-0.96	0	-1.18	0.09	0.95	0.98	0.84
7	100647704	100654191	ZNHIT1	-0.61	-0.01	-0.96	0	-1.18	0.09	0.95	0.98	0.84
7	100662093	100667836	CLDN15	-0.61	-0.01	-0.96	0	-1.18	0.09	0.95	0.98	0.84
7	100669612	100675091	FIS1	-0.61	-0.01	-0.96	0	-1.18	0.02	0.96	0.98	0.85
7	100743368	100751813	RABL5	-0.61	-0.01	-0.96	0	-1.21	-0.04	0.96	0.98	0.85
7	100792841	100989024	EMID2	-0.74	0.06	-0.4	0	-1.29	0.53	0.76	0.76	0.88
7	101043325	101059296	MYL10	-0.74	0.06	0.98	0	-1.15	-0.32	0.98	1	0.97
7	101246011	101713970	CUX1	-1.06	0.65	0.34	0.71	-1.18	0.35	0.88	0.91	0.95
7	101715124	101748897	SH2B2	-1.29	0.67	-1.09	0	-1.52	-0.13	0.98	1	0.94
7	101772912	101783609	SPDYE6	-1.29	0.67	0.61	1.38	-1.52	0.09	0.99	1	0.96
7	101823808	101854134	PRKRIP1	-0.95	0.67	-0.73	0	-1.52	0.68	0.81	0.86	0.91
7	110090345	110989583	IMMP2L	3.1	-1.57	-0.21	0.24	1.41	2.77	0.03	0	0.01
7	145444385	147749019	CNTNAP2	1.7	-1.53	-0.4	-0.89	0.99	2.88	0.05	0	0.03
7	151284443	151347945	GALNTL5	0.29	-0.03	0.69	0.16	-0.4	0.4	0.73	0.67	0.83
7	151462942	151764023	MLL3	0.21	-0.03	0.82	-2.12	-0.98	0.83	0.74	0.61	0.93
7	151764912	151771033	FABP5L3	0.21	-0.03	0.51	-0.34	-0.79	-0.2	0.85	0.84	0.91
7	151773256	151775287	CCT8L1	0.21	-0.03	-0.62	-0.07	-0.79	0.09	0.8	0.84	0.76
7	151792141	151793561	LOC100128822	0.21	-0.03	-1.14	-0.07	-0.79	0.19	0.78	0.79	0.66
7	151974519	152004183	XRCC2	0.12	-0.03	0.54	-1.68	-0.72	0.19	0.93	0.91	0.93
7	153215351	154316928	DPP6	-0.74	1.29	0.9	1.07	-0.18	0.83	0.81	0.87	0.92
7	154351159	154372127	LOC100132707	-1.01	1.4	0.03	0.12	-0.49	-0.08	0.99	1	0.97
7	154366332	154425615	PAXIP1	-1.01	1.4	0.03	0.12	-0.49	-0.08	0.99	1	0.97
7	154493478	154508392	HTR5A	-1.01	1.4	0.21	-1.34	-0.49	0.25	1	1	0.98
7	154720418	154732876	INSIG1	-0.94	1.29	-2.78	0.16	-0.31	-0.19	0.94	1	0.76
7	154943584	154950287	EN2	-1.11	1.29	0.55	-1.96	-0.4	0.09	1	1	0.99
7	154986713	155019300	CNPY1	-1.11	1.29	0.55	-1.96	-0.49	0.17	1	1	0.99
7	155129963	155266940	RBM33	-1.11	1.29	-0.77	-1.96	-0.49	0.09	0.99	1	0.97
7	155288318	155297728	SHH	-0.99	1.12	0.19	0.5	-0.49	-0.08	0.99	1	0.96
7	156025945	156026556	C7orf4	-1.26	1.29	1.86	-3.64	-0.18	0.31	0.99	0.98	1
7	156123822	156126109	C7orf13	-1.26	1.29	2.17	-3.64	-0.33	-0.07	1	1	1
7	156126161	156162581	RNF32	-1.26	1.29	2.17	-3.64	-0.4	0.09	1	1	1
7	156166330	156378663	LMBR1	-1.11	1.06	1.12	0.61	-0.48	0.16	1	1	0.97
7	156435177	156458637	NOM1	-1.11	1.06	2.13	0.61	-0.48	0.09	1	1	0.99
7	156490307	156496108	MNX1	-1.11	1.06	2.13	0.61	-0.48	0.09	1	1	0.99
7	156624415	156754827	UBE3C	-1.02	0.93	2.5	1.35	-0.48	0.16	1	1	0.98
7	156822470	156902894	DNAJB6	-1.02	0.93	-0.02	0.5	-0.4	-0.36	0.99	1	0.95
7	157024510	158073243	PTPRN2	-1.04	0.93	1.41	0.62	-0.34	0.63	0.71	0.83	0.96
7	158116763	158190281	NCAPG2	-1.02	0.93	2.6	1.35	-0.26	-0.12	1	1	0.98
7	158216449	158315080	ESYT2	-1.02	0.93	2.56	1.35	-0.4	0.01	1	1	0.98
7	158342029	158431644	WDR60	-1.02	0.93	-0.54	1.35	-0.4	0.09	0.99	1	0.89
7	158493805	158511689	LOC154822	-1.02	0.93	-0.54	1.35	-0.4	0.16	0.99	1	0.89
7	158513626	158630410	VIPR2	-1.21	1.18	2.6	1.35	-0.33	-0.07	1	1	0.99
8	346807	409875	FBXO25	-1.21	0.71	-0.63	0.68	-0.2	0.02	0.99	1	0.9
8	431645	485331	C8orf42	-1.21	0.71	1.47	0.68	-0.24	0.05	1	1	0.97
8	604199	671226	ERICH1	-1.21	0.71	0.33	0.68	-0.31	0.22	0.98	1	0.94
8	1436975	1644049	DLGAP2	-0.94	0.59	-1.7	0.22	-0.34	0.09	0.98	1	0.79
8	1699276	1722143	CLN8	-0.94	0.59	-0.15	0.22	-0.26	0.02	0.98	1	0.92
8	1759555	1894214	ARHGEF10	-0.75	0.45	-0.51	0.22	-0.26	0.12	0.98	1	0.87
8	1909450	1942516	KBTBD11	-0.75	0.45	-0.69	0.22	-0.33	0.05	0.98	1	0.86
8	1980564	2080787	MYOM2	-0.75	0.45	-2.04	0.5	-0.33	-0.67	0.94	1	0.77
8	2780281	4839736	CSMD1	-0.77	0.46	-0.53	-1.56	0.15	1.4	0.84	0.87	0.81
8	6251528	6493434	MCPH1	-0.44	1.47	0.19	-0.2	-0.3	-1.42	0.94	0.99	0.98
8	6344580	6408192	ANGPT2	-0.44	1.47	0.34	-0.2	-0.4	-1.57	0.93	0.99	0.98
8	6553285	6606429	AGPAT5	-0.31	1.52	2.17	-0.07	-0.29	-0.19	0.96	0.99	0.99
8	6653449	6680447	XKR5	-0.31	1.52	-1.85	0.1	-0.25	0.09	0.92	0.99	0.79
8	6715508	6722939	DEFB1	-0.31	1.52	-1.06	0.31	-0.36	0.23	0.94	0.98	0.86
8	6769628	6771008	DEFA6	-0.31	1.52	-3.05	0.1	-0.3	0.04	0.9	0.99	0.63
8	6780754	6783196	DEFA4	-0.31	1.52	-0.21	0.31	-0.3	-0.01	0.95	0.99	0.93
8	6822580	6863221	DEFA1,LOC728358	-0.31	1.52	-1.07	0.31	-0.4	0.18	0.94	0.99	0.86
8	6860804	6863226	DEFA3	-0.35	1.53	-1.04	0.1	-0.4	0.18	0.93	0.96	0.88
8	6900238	6901669	DEFA5	-0.35	1.53	1.43	-0.14	-0.55	0.37	0.83	0.81	0.98
8	7105551	7131290	LOC349196	-0.39	1.55	-0.26	-2.76	-0.58	-0.43	0.95	0.91	0.98
8	7157777	7892453	DEF109P1B	-0.04	1.9	-1.2	0.41	-0.56	0.97	0.74	0.81	0.79
8	7273825	7777590	DEFB103A,DEFB103B	-0.04	1.9	-1.37	0.41	-0.65	0.52	0.7	0.68	0.82
8	7292685	7745096	SPAG11B	-0.04	1.9	-1.27	0.41	-0.79	0.41	0.82	0.86	0.85
8	7315239	7736174	DEFB104A,DEFB104B	-0.04	1.9	-1.72	0.41	-0.69	-0.34	0.94	0.99	0.86
8	7327435	7723985	DEFB106A,DEFB106B	-0.04	1.9	-1.35	0.41	-0.69	-0.34	0.95	0.99	0.89
8	7332652	7718770	DEFB105A,DEFB105B	-0.04	1.9	-1	-0.41	-0.69	-0.34	0.97	0.99	0.93
8	7340777	7710648	DEFB107A,DEFB107B	-0.04	1.9	-1.44	0.41	-0.69	-0.34	0.94	0.99	0.88
8	7401070	7427585	FAM90A7	-0.04	1.9	-0.04	0.1	-0.69	-0.34	0.94	0.99	0.96
8	7742811	7758729	SPAG11A	-0.04	1.9	-1.1	0.41	-0.74	0.63	0.73	0.77	0.85
8	7789608	7791647	DEFB4	-0.07	1.74	0.11	-0.2	-0.79	-0.79	0.92	1	0.97
8	7849944	7903687	FAM66E	-0.12	1.97	0.84	0.78	-0.79	0.09	0.97	1	0.97
8	8123501	8139796	FLJ10661	-0.27	0.25	-2.99	0.2	-0.79	-0.3	0.9	0.99	0.53
8	8212667	8276667	PRAGMIN	-0.27	0.25	-0.93	0.22	-0.79	0.63	0.72	0.7	0.73
8	8597075	8599027	CLDN23	0.09	0.18	-0.43	-0.33	-0.86	-0.09	0.93	0.95	0.85
8	8679408	8788541	MFHAS1	0.09	0.18	0.69	-0.34	-1.09	0.09	0.95	0.95	0.93
8	8897723	8928259	ERI1	-0.54	0.25	1.61	-0.09	-1.03	0.19	0.97	0.99	0.97
8	10791066	11096285	XKR6	-0.34	0.12	-1.05	0.22	-0.72	0.71	0.71	0.7	0.68
8	12847553	12931655	C8orf79	0.85	-0.52	-0.28	0.63	-0.21	0.19	0.76	0.71	0.48
8	12985242	13416766	DLC1	0.09	-0.72	1.65	-0.41	-0.4	0.68	0.68	0.66	0.86
8	13468722	13470167	C8orf48	0.09	-0.72	0.02	-1.43	-0.4	-0.26	0.93	0.95	0.86
8	13991743	15140163	SGCZ	0.38	-0.51	-1.59	-1.01	0	1.07	0.62	0.67	0.31
8	20046646	20084997	SLC18A1	-0.06	-0.72	-2.53	-0.4	1.48	0.74	0.64	0.94	0.11
8	20098983	20123487	ATP6V1B2	-0.23	-0.72	1.64	-1.23	1.41	0	0.85	0.99	0.89
8	20147956	20157083	LZTS1	-0.23	-0.72	0.7	-1.23	1.41	0.43	0.66	0.74	0.75
8	25098203	25326536	DOCK5	1.08	-0.99	0.11	-2.48	0.37	1.06	0.66	0.57	0.54
8	25341280	25371837	KCTD9	1.08	-0.99	0.67	-1.27	0.53	0.3	0.76	0.65	0.62
8	25372429	25421342	CDCA2	1.08	-0.99	0.8	-1.27	0.53	0.19	0.77	0.65	0.65
8	28681098	28803617	INTS9	0.95	-0.08	1.77	0.27	0.37	0.67	0.62	0.51	0.77
8	28803829	28966159	HMBOX1	0.95	-0.08	0.72	0.27	0.53	0.19	0.77	0.68	0.66
8	30361485	30549276	RBPMS	0.21	-0.46	-1.23	-0.04	0.53	0.4	0.65	0.68	0.36
8	30555572	30635280	GTF2E2	0.21	-0.46	0.1	-0.09	0.53	0.4	0.66	0.68	0.62
8	31010319	31150819	WRN	0.62	-0.27	2.02	0.07	0.37	-0.3	0.6	0.56	0.9
8	31616809	32742100	NRG1	0.19	-0.32	-0.08	-0.25	0.57	0.61	0.52	0.56	0.59
8	33347885	33450206	FUT10	-0.1	0	0.28	-0.13	0.76	0.15	0.89	0.98	0.78
8	33462226	33478319	MAK16	-0.1	0	1.24	0	0.27	-0.05	0.94	0.98	0.91
8	33475777	33490245	C8orf41	-0.1	0	1.45	0	0.27	-0.05	0.94	0.98	0.92
8	33524814	33544185	RNF122	-0.1	0	-0.04	0	0.18	0.15	0.91	0.98	0.78
8	33568392	33576981	DUSP26	-0.1	0	-2.12	0	0.18	-0.76	0.87	0.98	0.57
8	35212516	35771722	UNC5D	-0.67	0.1	-0.19	1.06	0.06	0.97	0.7	0.87	0.65
8	36760999	36912801	KCNU1	0.18	-0.38	-1.14	-2.02	-0.35	-0.34	0.81	0.83	0.79
8	36865154	36865986	FKSG2	0.18	-0.38	-1.14	1.31	-0.34	-0.75	0.8	0.83	0.59
8	37672458	37675554	ZNF703	0.37	-0.38	0.36	-1.55	-0.35	0.03	0.83	0.83	0.87
8	37713254	37734477	ERLIN2	0.37	-0.38	1.83	-1.55	-0.4	0.14	0.87	0.82	0.95
8	37724010	37724679	LOC728024	0.37	-0.38	2.85	-1.55	-0.35	0.03	0.87	0.83	0.97
8	37739258	37756443	PROSC	0.37	-0.38	3.13	-1.55	-0.4	0.09	0.87	0.82	0.98
8	37773581	37820650	GPR124	0.22	-0.39	-0.69	-1.55	-0.4	0.04	0.82	0.83	0.78
8	37820560	37826569	BRF2	0.22	-0.39	3.12	-1.55	-0.4	0.04	0.87	0.83	0.98
8	37835627	37876161	RAB11FIP1	0.22	-0.39	1	-1.55	-0.45	0.24	0.85	0.77	0.92
8	37910959	37916804	GOT1L1	0.42	-0.32	-0.65	-1.55	-0.35	-0.02	0.82	0.85	0.77
8	37939671	37943341	ADRB3	0.42	-0.32	-0.78	-1.55	-0.35	-0.02	0.82	0.85	0.75
8	38007176	38037040	EIF4EBP1	0.42	-0.32	1.26	-1.55	-0.45	0.24	0.86	0.79	0.92
8	38082167	38116385	ASH2L	0.31	-0.39	3.54	-1.55	-0.4	-0.02	0.87	0.83	0.98
8	38119374	38127757	STAR	0.31	-0.39	-0.15	-0.21	-0.3	0.14	0.77	0.82	0.72
8	38140014	38153183	LSM1	0.31	-0.39	2.84	-0.21	-0.3	-0.01	0.83	0.83	0.96
8	38153262	38187694	BAG4	0.31	-0.39	1.18	-0.21	-0.4	0.18	0.81	0.77	0.88
8	38208263	38238143	DDHD2	0.29	-0.47	2.04	-0.21	-0.4	0.09	0.83	0.84	0.93
8	38239806	38245895	PPAPDC1B	0.29	-0.47	3.19	-0.21	-0.4	0.09	0.83	0.84	0.96
8	38251717	38358947	WHSC1L1	0.29	-0.47	2.39	-0.21	-0.4	0.18	0.82	0.78	0.94
8	38363176	38385218	LETM2	0.37	-0.52	1.36	-0.21	-0.3	-0.11	0.84	0.85	0.89
8	38387812	38445509	FGFR1	0.37	-0.52	1.53	-0.62	-0.12	0.32	0.81	0.72	0.88
8	38487508	38505337	C8orf86	0.37	-0.52	-0.74	0.31	-0.09	0.14	0.8	0.85	0.51
8	38576849	38577932	RNF5P1chr8	0.37	-0.52	-1.3	0.72	0.19	0.15	0.8	0.85	0.33
8	38704864	38829703	TACC1	0.17	-0.47	0.74	0.18	0.04	-0.28	0.83	0.84	0.84
8	38877909	38950587	PLEKHA2	0.24	-0.67	-0.71	-1.2	0.26	0.09	0.82	0.85	0.62
8	38950824	38965331	HTRA4	0.26	-0.71	-0.87	0.31	0.26	0.09	0.81	0.85	0.43
8	38965483	38973198	TM2D2	0.26	-0.71	2.6	0.22	0.26	-0.13	0.87	0.85	0.92
8	38973661	39081936	ADAM9	0.26	-0.71	0.67	0.18	0.18	0.15	0.83	0.85	0.73
8	39084206	39261593	ADAM32	0.35	-0.75	1.42	0.18	0.19	0.27	0.83	0.74	0.8
8	39291338	39379532	ADAM5P	0.58	-0.88	0.25	0.18	0.28	0.03	0.8	0.8	0.58
8	39427721	39499627	ADAM3A	0.52	-0.71	1.03	0.18	0.28	0.09	0.84	0.86	0.74
8	39561298	39706644	ADAM18	0.44	-0.71	0.84	0.18	0.28	0.03	0.85	0.87	0.73
8	39720411	39814936	ADAM2	-0.02	-0.51	-0.47	-0.13	0.19	0.33	0.77	0.9	0.61
8	39890484	39905104	IDO1	-0.02	-0.51	-0.89	-1.49	0.27	-0.11	0.95	0.99	0.71
8	39911630	39993067	IDO2	-0.02	-0.51	-1.01	-1.49	0.27	0.09	0.95	0.99	0.66
8	40130145	40131978	C8orf4	0.33	-0.61	-0.04	-1.43	0.27	-0.32	0.85	0.85	0.8
8	40507272	40874500	ZMAT4	0.47	-0.68	0.96	0	0.29	1	0.67	0.72	0.62
8	41238634	41286137	SFRP1	0.91	-0.7	-0.29	0.87	0.63	-0.95	0.77	0.75	0.49
8	41467237	41487656	GOLGA7	1.18	-0.88	2	1.16	0.5	0.42	0.7	0.58	0.63
8	41505881	41521720	GINS4	1.18	-0.88	0.94	1.45	0.08	-0.3	0.77	0.69	0.57
8	41554863	41601677	AGPAT6	1.03	-0.94	1.02	1.45	0.24	0.18	0.77	0.65	0.51
8	41622985	41624035	NKX6-3	1.1	-0.96	0.2	1.45	0.24	-0.09	0.76	0.7	0.38
8	41629900	41873437	ANK1	1.1	-0.96	0.08	1.45	0.25	0.58	0.55	0.54	0.26
8	41906153	42028662	MYST3	1.05	-1.13	0.53	1.45	-0.09	-0.33	0.69	0.6	0.51
8	42129620	42147858	AP3M2	1.04	-1.09	1.17	1.45	-0.09	-0.22	0.72	0.6	0.62
8	42151392	42184351	PLAT	1.04	-1.09	-2.13	0.22	0.37	0.17	0.6	0.56	0.1
8	42247985	42309122	IKBKB	0.98	-0.96	1.97	0.5	0.61	0.4	0.7	0.59	0.68
8	42315186	42348470	POLB	0.98	-0.96	0.75	0.5	0.89	-0.08	0.72	0.7	0.5
8	42350742	42353831	DKK4	0.98	-0.96	-0.34	0.5	0.89	-0.17	0.69	0.7	0.3
8	42368502	42382570	VDAC3	0.98	-0.96	3.22	0.5	0.48	0.39	0.7	0.6	0.85
8	42393149	42516225	SLC20A2	0.9	-1.02	2.04	0.5	0.61	0.01	0.79	0.69	0.75
8	42515454	42527296	C8orf40	0.62	-1.09	2.13	0.5	0.61	0.01	0.77	0.7	0.79
8	42671718	42711366	CHRNB3	0.11	-0.96	-1.97	0.5	0.37	0.01	0.82	0.92	0.22
8	42726936	42742776	CHRNA6	0.11	-0.96	-1.84	0.5	0.26	0.31	0.81	0.89	0.21
8	42810973	42817631	THAP1	0.11	-0.96	0.54	0.5	0.5	0.01	0.88	0.92	0.65
8	42823937	42871023	RNF170	-0.06	-0.83	0.92	0.5	0.63	0	0.94	0.99	0.74
8	42871189	43004838	HOOK3	-0.06	-0.83	0.3	0.22	0.63	0.09	0.91	0.99	0.65
8	43030598	43060088	FNTA	-0.06	-0.83	2.27	0.22	0.37	0.09	0.94	0.99	0.9
8	43067813	43097480	SGK196	-0.06	-0.83	-0.08	0.22	0.37	0.09	0.92	0.99	0.62
8	43114748	43177127	HGSNAT	-0.06	-0.83	1.32	0.22	0.37	1.21	0.78	0.96	0.69
8	48336094	48811028	KIAA0146	0.35	-0.79	-0.43	0.58	1.54	1.16	0.45	0.66	0.15
8	139211447	139578247	FAM135B	-1.03	2.49	-1.51	-0.68	0.24	1.1	0.83	0.87	0.9
8	139669659	139995418	COL22A1	-0.77	2.29	-1.39	-0.16	-0.09	0.3	0.92	0.99	0.92
8	140811767	141537860	TRAPPC9	-0.52	2	0.01	-0.02	-0.21	0.67	0.76	0.84	0.94
8	141590582	141596434	CHRAC1	-0.76	0.83	1.89	0.18	-0.72	-0.22	0.99	1	0.98
8	141610445	141714827	EIF2C2	-0.76	0.83	0.9	-0.75	-0.31	0.27	0.99	1	0.97
8	141737682	142080514	PTK2	-0.76	0.83	1.84	-0.75	-0.31	0.18	1	1	0.98
8	142207901	142275082	DENND3	-0.68	0.77	0.17	-0.09	-0.79	-0.01	0.97	1	0.95
8	142290051	142307855	SLC45A4	-0.68	0.77	2.42	0.61	-0.79	-0.01	0.99	1	0.98
8	142419829	142423901	LOC731779	-0.84	0.77	1.07	-0.09	-0.86	0.18	0.98	1	0.97
8	142435768	142446547	GPR20	-0.84	0.77	1.39	-0.09	-0.86	0.09	0.99	1	0.98
8	142501188	142510802	PTP4A3	-0.97	0.77	0.22	-0.09	-0.86	0.09	0.98	1	0.96
8	142513110	142586512	FLJ43860	-0.97	0.77	-1.11	-1.43	-0.86	-0.28	0.99	1	0.95
8	143277623	143288269	NCRNA00051	-1.26	0.8	-0.11	0.04	-0.85	0.24	0.99	1	0.95
8	143291348	143482444	TSNARE1	-1.26	0.8	0.41	0.21	-0.95	0.36	0.86	0.91	0.96
8	143542378	143623370	BAI1	-1.18	0.77	0.48	0.21	-0.85	-0.06	0.96	1	0.97
8	143689411	143692835	ARC	-1.18	0.77	-0.34	-0.09	-0.85	0.09	0.98	1	0.95
8	143735875	143748403	JRK	-1.18	0.77	0.76	0.21	-0.85	0.09	0.99	1	0.97
8	143758876	143761145	PSCA	-1.18	0.77	0.86	0.21	-0.85	0.09	0.99	1	0.98
8	143778530	143782584	LY6K	-1.18	0.77	1.18	-0.09	-0.85	0.09	0.99	1	0.98
8	143805622	143815352	C8orf55	-1.18	0.77	0.92	0.21	-0.85	0.09	0.99	1	0.98
8	143819363	143820831	SLURP1	-1.18	0.77	0.35	0.21	-0.85	0.09	0.98	1	0.97
8	143828629	143830954	LYPD2	-1.18	0.77	-1.24	-1.43	-0.85	0.16	0.99	1	0.94
8	143842757	143856642	LYNX1	-1.18	0.77	-0.43	-0.09	-0.79	0.01	0.98	1	0.95
8	143863299	143865010	LY6D	-1.18	0.77	0.26	0.21	-0.79	0.09	0.98	1	0.96
8	143913218	143925264	GML	-1.01	0.39	0.84	-0.09	-0.79	0.09	0.98	1	0.97
8	143950774	143958238	CYP11B1	-1.01	0.39	-1.52	-1.05	-0.79	0.09	0.99	1	0.88
8	143988976	143996261	CYP11B2	-1.01	0.39	-2.42	-1.08	-0.79	0.09	0.95	1	0.8
8	144134822	144171182	LOC100133669	-1.01	0.39	-0.43	0.77	-0.79	0.09	0.99	1	0.9
8	144171276	144175202	LY6E	-1.01	0.39	3.02	-1.05	-0.79	0.09	1	1	0.99
8	144192053	144207095	C8orf31	-1.01	0.39	-1.55	-1.05	-0.79	0.01	0.98	1	0.89
8	144310705	144313428	LY6H	-1.01	0.39	-0.15	-0.51	-0.85	0.16	1	1	0.94
8	144366442	144370418	GPIHBP1	-1.17	0.54	-0.31	-0.51	-0.85	0.09	1	1	0.95
8	144400483	144416250	ZFP41	-1.17	0.54	-1.62	-1.08	-0.85	0.09	0.99	1	0.9
8	144420981	144430476	GLI4	-1.17	0.54	-0.36	0.77	-0.85	0.09	0.99	1	0.92
8	144444933	144453495	ZNF696	-1.17	0.54	1.11	-0.51	-0.85	0.01	1	1	0.98
8	144462902	144488425	TOP1MT	-1.17	0.54	1.57	-0.09	-0.9	0.23	0.99	1	0.98
8	144520168	144522180	C8orf51	-1.17	0.54	-0.58	-0.09	-0.85	0.01	0.98	1	0.94
8	144522399	144537533	RHPN1	-1.17	0.54	0.36	0.21	-0.85	0.09	0.98	1	0.96
8	144582657	144583719	MAFA	-1.17	0.54	-0.58	0.77	-0.85	0.09	0.99	1	0.91
8	144590967	144694763	ZC3H3	-1.17	0.54	2.49	-1.05	-0.85	0.09	1	1	0.99
8	144711634	144716374	GSDMD	-1.17	0.54	1.02	-0.86	-0.85	0.09	1	1	0.98
8	144719505	144726071	C8orf73	-1.17	0.54	-0.7	-1.03	-0.85	0.09	0.99	1	0.95
8	144728097	144731656	NAPRT1	-1.17	0.54	1.77	-0.86	-0.85	0.01	1	1	0.99
8	144733040	144750988	EEF1D	-1.17	0.54	1.29	0.83	-0.9	0.16	1	1	0.97
8	144751363	144753627	TIGD5	-1.17	0.54	1.25	0.83	-0.9	0.09	1	1	0.97
8	144757225	144762907	PYCRL	-1.17	0.54	-0.58	0.77	-0.9	0.09	0.99	1	0.91
8	144765930	144770875	TSTA3	-1.17	0.54	2.23	-0.09	-0.9	0.09	0.99	1	0.99
8	144789515	144807043	ZNF623	-1.17	0.54	0.72	0.21	-0.9	-0.05	0.99	1	0.97
8	144838609	144849543	ZNF707	-0.99	0.23	0.27	-1.05	-0.6	0.22	0.99	1	0.96
8	144851272	144852570	BREA2	-0.99	0.23	-0.72	-1.05	-0.6	0.09	0.99	1	0.92
8	144860852	144862267	LOC100130274	-0.99	0.23	2.37	-1.05	-0.6	0.09	1	1	0.99
8	144870494	144876621	MAPK15	-0.99	0.23	-0.18	-1.05	-0.6	0.09	1	1	0.95
8	144878090	144887902	FAM83H	-0.99	0.23	1.5	-1.05	-0.6	0.09	1	1	0.98
8	144945077	144969537	SCRIB	-0.99	0.23	-0.73	-1.05	-0.6	0.09	0.99	1	0.92
8	144970534	144983525	PUF60	-0.99	0.23	3.22	-1.05	-0.6	0.09	1	1	0.99
8	144987903	144996188	NRBP2	-0.99	0.23	-0.49	-1.05	-0.6	0.09	0.99	1	0.93
8	145011899	145019422	EPPK1	-0.99	0.23	0.22	-1.05	-0.6	0.09	1	1	0.96
8	145061308	145121531	PLEC1	-0.99	0.23	0.64	-1.05	-0.6	0.09	1	1	0.97
8	145123307	145132623	PARP10	-0.99	0.23	0.87	-1.05	-0.6	0.09	1	1	0.97
8	145136213	145139571	GRINA	-0.99	0.23	2.37	-1.05	-0.6	0.09	1	1	0.99
8	145158569	145174002	SPATC1	-0.99	0.23	-1.3	-1.05	-0.6	0.09	0.99	1	0.88
8	145178154	145187572	OPLAH	-0.99	0.23	0.64	-1.05	-0.6	0.09	1	1	0.97
8	145205509	145207539	EXOSC4	-0.99	0.23	3.07	-1.05	-0.6	0.09	1	1	0.99
8	145209511	145213107	GPAA1	-0.99	0.23	1.18	-1.05	-0.6	0.09	1	1	0.98
8	145221947	145224416	CYC1	-0.99	0.23	2.83	-1.05	-0.6	0.09	1	1	0.99
8	145225523	145231128	SHARPIN	-0.99	0.23	2.42	-1.05	-0.6	0.09	1	1	0.99
8	145231292	145234503	MAF1	-0.99	0.23	2.42	-1.05	-0.6	0.09	1	1	0.99
8	145234616	145245206	KIAA1875	-0.99	0.23	-0.91	-1.05	-0.6	0.02	0.99	1	0.91
8	145264659	145411636	C8orf30A	-0.99	0.23	0.67	0.2	-0.47	0.34	0.88	0.91	0.94
8	145274906	145388831	HEATR7A	-0.99	0.23	-0.21	0.2	-0.47	0.15	0.98	1	0.9
8	145393504	145462939	SCXA,SCXB	-1.12	0.23	1.35	0.2	-0.47	0.28	0.97	1	0.97
8	145456863	145485928	BOP1	-1.12	0.23	1.93	1.45	-0.48	-0.12	1	1	0.97
8	145486077	145509193	HSF1	-1.12	0.23	0.9	1.45	-0.48	0.09	0.99	1	0.94
8	145509054	145521375	DGAT1	-1.12	0.23	1.85	1.45	-0.48	0.09	1	1	0.97
8	145525261	145530751	SCRT1	-1.12	0.23	0.71	1.45	-0.48	0.09	0.99	1	0.93
8	145547694	145549313	C8ORFK29	-1.12	0.23	0.9	1.45	-0.48	0.09	0.99	1	0.94
8	145549898	145552940	FBXL6	-1.12	0.23	1.31	1.45	-0.48	0.09	1	1	0.95
8	145553032	145555754	GPR172A	-1.12	0.23	1.93	1.45	-0.48	0.02	1	1	0.97
8	145568538	145589261	ADCK5	-1.12	0.23	0.04	0.75	-0.34	0.22	0.99	1	0.9
8	145589253	145605541	CPSF1	-1.12	0.23	1.56	0.75	-0.26	0.09	1	1	0.96
8	145608605	145613081	SLC39A4	-1.12	0.23	0.32	0.75	-0.26	0.09	0.98	1	0.92
8	145619807	145624735	VPS28	-1.12	0.23	0.87	0.75	-0.26	0.09	0.99	1	0.95
8	145624970	145640620	NFKBIL2	-1.12	0.23	3.2	0.75	-0.26	0.09	1	1	0.99
8	145646122	145661839	CYHR1	-1.12	0.23	2.03	0.75	-0.26	0.09	1	1	0.97
8	145662545	145670307	KIFC2	-1.12	0.23	0.84	0.75	-0.26	0.09	0.99	1	0.94
8	145669924	145672526	FOXH1	-1.12	0.23	-1.94	0.75	-0.26	0.09	0.94	1	0.68
8	145692916	145698312	PPP1R16A	-1.12	0.23	-0.03	0.75	-0.26	0.09	0.99	1	0.9
8	145700272	145703363	GPT	-1.12	0.23	-1.35	0.75	-0.26	0.09	0.98	1	0.77
8	145705359	145707397	MFSD3	-1.12	0.23	1.58	0.75	-0.26	0.09	1	1	0.97
8	145707478	145714008	RECQL4	-1.12	0.23	1.73	0.75	-0.26	0.09	0.99	1	0.97
8	145714198	145721365	LRRC14	-1.12	0.23	2.06	0.75	-0.26	0.09	1	1	0.97
8	145718569	145723224	LRRC24	-1.12	0.23	1.91	0.75	-0.26	0.09	1	1	0.97
8	145722410	145725266	MGC70857	-1.12	0.23	1.76	0.75	-0.26	0.09	1	1	0.97
8	145725370	145809696	KIAA1688	-1.12	0.23	0.25	0.75	-0.26	0.09	0.99	1	0.92
8	145917102	145951775	ZNF251	-1.12	0.23	2.31	0.75	-0.26	0.09	1	1	0.98
8	145969304	145983529	ZNF34	-1.12	0.23	2.55	0.75	-0.26	0.09	1	1	0.98
8	145985957	145988609	RPL8	-1.12	0.23	2.91	0.75	-0.26	0.09	1	1	0.98
8	145995064	146005333	ZNF517	-1.12	0.23	-0.65	0.75	-0.26	0.09	0.99	1	0.85
8	146023706	146039410	ZNF7	-1.12	0.23	1.91	0.75	-0.26	0.02	1	1	0.97
8	146046354	146049736	COMMD5	-1.12	0.23	-1.73	0.75	-0.34	0.09	0.98	1	0.73
8	146073139	146097650	ZNF250	-1.12	0.23	2.59	1.4	-0.21	0.09	1	1	0.97
8	146126547	146147078	ZNF16	-1.12	0.23	2.12	1.4	-0.28	0.15	1	1	0.97
8	146169778	146199089	ZNF252	-1.12	0.23	1.17	1.4	-0.28	0.09	1	1	0.94
8	146191054	146195086	TMED10P	-1.12	0.23	1.17	1.4	-0.28	0.09	1	1	0.94
9	204864	455259	DOCK8	-0.41	-0.87	-1.1	-1.25	0.01	0.45	0.7	0.64	0.62
9	494702	736103	KANK1	-0.41	-0.87	0.11	-0.48	0.07	-0.05	0.92	0.9	0.8
9	831689	959090	DMRT1	-0.41	-0.87	0.56	-0.42	-0.05	-0.05	0.9	0.9	0.86
9	966963	981732	DMRT3	-0.41	-0.87	0.54	-0.36	0.07	0.22	0.91	0.9	0.82
9	1040619	1047553	DMRT2	-0.41	-0.87	-1.99	-0.42	-0.05	0.37	0.76	0.8	0.38
9	2005341	2183623	SMARCA2	-0.35	-0.78	-0.33	0.87	-0.31	-0.09	0.92	0.94	0.69
9	4480443	4577469	SLC1A1	-0.68	-0.03	-1.27	-0.62	-1.03	0.56	0.81	0.74	0.79
9	4588315	4656464	C9orf68	-0.41	0.33	1.1	0.6	-1.03	0.87	0.77	0.66	0.92
9	8304245	10602509	PTPRD	0.63	-1.36	-0.79	-1.73	1	2.53	0.12	0.06	0.1
9	20648308	20985954	KIAA1797	-0.7	-0.66	-0.55	0.64	0.07	0.77	0.77	0.97	0.57
9	20996364	21021635	PTPLAD2	-0.7	-0.66	-1.01	1.43	-0.02	-0.04	0.93	1	0.56
9	21067103	21067943	IFNB1	-0.48	-0.96	-0.75	-1.25	-0.23	0.26	0.96	0.98	0.73
9	21130630	21132144	IFNW1	-0.48	-0.96	-1.17	-1.25	-0.23	0.09	0.96	0.98	0.68
9	21155635	21156659	IFNA21	-0.48	-0.96	0	-2.46	-0.23	-0.14	0.98	0.98	0.91
9	21176617	21177598	IFNA4	-0.48	-0.96	-0.69	-1.25	-0.15	0.29	0.95	0.97	0.73
9	21191467	21192204	IFNA7	-0.67	-0.96	0.28	-3.03	-0.15	0.09	0.98	1	0.94
9	21196179	21197142	IFNA10	-0.67	-0.96	-0.63	-2.15	-0.15	0.09	0.98	1	0.84
9	21206371	21207310	IFNA16	-0.67	-0.96	0.16	-3.03	-0.15	0.09	0.99	1	0.93
9	21217241	21218221	IFNA17	-0.67	-0.96	-1.16	-1.25	-0.15	0.09	0.97	1	0.71
9	21229200	21229978	IFNA14	-0.67	-0.96	-0.74	-2.15	-0.15	0.09	0.98	1	0.83
9	21294685	21295255	IFNA5	-0.63	-0.93	0.07	-3.03	-0.15	0.09	0.99	0.99	0.93
9	21321017	21325429	KLHL9	-0.63	-0.93	0.53	-0.42	-0.15	0.09	0.98	0.99	0.87
9	21340316	21340886	IFNA6	-0.63	-0.93	-0.07	-2.46	-0.15	-0.11	0.99	1	0.91
9	21357370	21358075	IFNA13	-0.78	-0.92	0.17	-3.03	-0.23	0.27	0.99	1	0.94
9	21374254	21375396	IFNA2	-0.78	-0.92	-0.11	-3.03	-0.23	0.09	0.99	1	0.93
9	21399145	21400184	IFNA8	-0.78	-0.92	0.07	-3.03	-0.23	0.09	0.99	1	0.94
9	21430439	21431315	IFNA1	-0.78	-0.92	0.1	-3.03	-0.23	-0.71	0.99	1	0.96
9	21444266	21549697	LOC554202	-0.78	-0.92	-0.46	-2.15	-0.29	-0.18	0.98	1	0.9
9	21470840	21472312	IFNE	-0.78	-0.92	-0.64	-3.03	-0.34	-0.69	0.98	1	0.94
9	21792634	21855969	MTAP	-0.65	-0.93	1.18	-2.44	-0.09	0.38	0.96	0.94	0.95
9	21957137	21957752	C9orf53	-0.61	-0.94	-0.05	-2.46	0.02	-0.03	0.98	0.99	0.9
9	21957750	21984490	CDKN2A	-0.61	-0.94	1.19	-2.46	0.02	-0.03	0.96	0.98	0.96
9	21984789	22111091	CDKN2BAS	-0.61	-0.94	0.76	-2.46	0.02	0.92	0.9	0.96	0.9
9	21992901	21999312	CDKN2B	-0.61	-0.94	0.76	-2.46	0.02	0.44	0.85	0.82	0.93
9	22436839	22442472	DMRTA1	-0.64	-0.94	0.39	-2.66	-0.32	-0.26	0.98	1	0.95
9	23680102	23816063	ELAVL2	-0.93	0.09	0.66	-0.18	-0.27	-0.11	0.96	1	0.95
9	25666386	25668856	TUSC1	-0.39	0.86	0.76	-1.12	-0.19	-0.23	0.96	0.91	0.97
9	26830682	26882725	C9orf82	0.52	0.82	3.48	0.35	-0.04	-1.19	0.84	0.86	0.99
9	26893368	26937468	PLAA	0.52	0.82	1.92	-1.41	0.25	0.25	0.85	0.8	0.96
9	26937036	27052931	IFT74	0.52	0.82	1.49	-1.41	0.25	0.01	0.87	0.86	0.95
9	26983142	26995691	LRRC19	0.52	0.82	0.9	-1.41	0.25	-0.16	0.86	0.86	0.94
9	27099146	27220172	TEK	0.9	0.47	-0.91	-2.45	0.37	0.3	0.76	0.7	0.72
9	27235683	27272791	NCRNA00032	0.81	-0.3	-1.27	-2.45	0.37	0.09	0.77	0.73	0.59
9	27274654	27287137	C9orf11	0.81	-0.3	-1.27	-2.45	0.37	0.09	0.77	0.73	0.59
9	27315206	27519850	MOBKL2B	0.83	-0.43	-1.47	-2.45	0.16	0.51	0.58	0.45	0.49
9	27514311	27516496	IFNK	0.83	-0.43	-3.11	0.44	-0.59	-0.28	0.72	0.74	0.19
9	27536543	27563842	C9orf72	0.67	-0.58	0	0.44	-0.5	-1.57	0.83	0.86	0.83
9	27938527	28709303	LINGO2	0.2	-0.79	-1.18	-1.44	0.46	1.76	0.34	0.45	0.19
9	36026909	36114451	RECK	-0.13	-0.25	-1.28	-0.07	-0.4	0.19	0.88	0.89	0.62
9	36126741	36153903	GLIPR2	-0.13	-0.25	-0.33	-1.49	-0.21	0.19	0.94	0.89	0.84
9	36159388	36161331	CCIN	-0.13	-0.25	-1.78	-0.15	-0.21	0.09	0.84	0.89	0.52
9	36180891	36202056	CLTA	-0.13	-0.25	1.49	1.33	-0.21	0.09	0.93	0.89	0.88
9	36204438	36267041	GNE	-0.13	-0.25	-0.32	-0.15	-0.21	-0.01	0.86	0.9	0.78
9	36326398	36391195	RNF38	-0.3	-0.29	-0.01	-0.15	-0.04	0.18	0.82	0.92	0.8
9	36562904	36667679	MELK	-0.4	-0.37	1.25	-3.52	-0.04	-0.55	0.92	0.83	0.98
9	36828530	37024476	PAX5	-0.55	-0.37	-1.28	1.06	-0.4	0.61	0.72	0.74	0.47
9	37110468	37348145	ZCCHC7	-0.86	-0.33	1.79	-1.48	-0.34	0.02	0.99	0.95	0.98
9	37412706	37426986	GRHPR	-0.65	-0.25	1.05	-2.01	-0.34	-0.05	0.98	0.92	0.97
9	37428101	37455407	ZBTB5	-0.65	-0.25	2.27	-1.48	-0.28	0.21	0.98	0.92	0.98
9	37475944	37493693	POLR1E	-0.65	-0.25	1.89	-1.48	-0.28	0.09	0.98	0.92	0.98
9	37500888	37566250	FBXO10	-0.65	-0.25	-0.76	-1.48	-0.28	0.15	0.96	0.92	0.86
9	37578411	37582636	TOMM5	-0.65	-0.25	0.39	-1.48	-0.21	-0.3	0.96	0.92	0.95
9	37641051	37736901	FRMPD1	-0.75	-0.13	-1.58	-1.48	-0.19	0.57	0.81	0.74	0.73
9	37743801	37768969	RG9MTD3	-0.75	-0.13	1.58	-1.48	-0.09	-0.16	0.97	0.92	0.98
9	37770307	37775067	EXOSC3	-0.75	-0.13	1.6	-1.48	-0.09	0.09	0.97	0.92	0.97
9	37790789	37857665	WDR32	-0.75	-0.13	1.45	-1.49	-0.09	0.09	0.97	0.92	0.97
9	37867571	37894350	MCART1	-0.75	-0.13	1.66	-1.48	-0.09	0.03	0.97	0.92	0.98
9	37905894	38059210	SHB	-0.38	-0.13	0.26	0.59	-0.17	0.09	0.84	0.77	0.84
9	38382701	38388657	ALDH1B1	-0.38	-0.13	1.09	-2.01	-0.23	-0.03	0.93	0.77	0.97
9	38398990	38414444	IGFBPL1	-0.38	-0.13	1.09	-2.01	0.06	0.35	0.85	0.59	0.95
9	38611084	38613275	C9orf122	-0.47	-0.04	-1.58	-2.01	0.04	0.87	0.82	0.82	0.68
9	115958051	116112796	COL27A1	0.33	-1.1	-0.12	-0.04	-0.15	0.43	0.51	0.46	0.52
9	116125123	116128580	ORM1	0.33	-1.1	-0.12	0.07	-0.24	0.42	0.62	0.55	0.53
9	116131889	116135357	ORM2	0.33	-1.1	-0.12	0.07	-0.5	0.09	0.73	0.68	0.62
9	130896893	130912904	CRAT	-0.86	0.45	-2.04	-1.08	-0.79	0.38	0.88	0.91	0.8
9	130913064	130951044	PPP2R4	-0.86	0.45	-2.04	-1.08	-0.79	-0.01	0.95	1	0.84
9	130977651	130980361	IER5L	-0.86	0.45	-2.04	-1.08	-0.86	0.64	0.82	0.85	0.78
9	132961732	132988360	AIF1L	-0.23	0.64	-0.01	-0.34	-0.72	0.19	0.97	0.99	0.91
9	132990801	133098912	NUP214	-0.23	0.64	-0.49	-0.34	-0.72	0.09	0.97	0.99	0.89
9	133123285	133141727	FAM78A	0.03	0.72	0.38	0.57	-0.72	0.09	0.94	0.99	0.9
9	133154901	133174470	PPAPDC3	0.03	0.72	1.07	-0.26	-0.72	0.3	0.92	0.97	0.95
10	170423	290576	ZMYND11	-1.39	0.15	0.6	-1.68	-0.17	0.09	1	1	0.98
10	310131	725608	DIP2C	-1.39	0.15	-0.92	-1.68	-0.17	0.21	0.99	1	0.92
10	685887	701108	C10orf108	-1.39	0.15	-0.78	-1.68	-0.17	0.21	0.99	1	0.93
10	845483	921702	LARP4B	-1.39	0.15	1.08	1.4	-0.21	-0.04	0.99	1	0.95
10	1024348	1053708	GTPBP4	-1.39	0.15	0.05	0.75	-0.21	0.09	0.99	1	0.92
10	1054846	1061799	IDI2	-1.39	0.15	-0.55	-1.68	-0.21	0.09	0.99	1	0.95
10	1058576	1080141	C10orf110	-1.39	0.15	-0.66	-1.68	-0.21	0.09	0.99	1	0.94
10	1075963	1085061	IDI1	-1.39	0.15	-0.69	-1.68	-0.21	0.09	0.99	1	0.94
10	1092775	1168237	WDR37	-1.39	0.15	0.55	-1.68	-0.21	0.15	0.99	1	0.97
10	1195707	1200612	C10orf139	-1.39	0.15	0.6	-1.68	-0.13	0.02	1	1	0.98
10	1218072	1769718	ADARB2	-1.39	0.15	-0.21	0.75	-0.13	0.56	0.77	0.81	0.86
10	1558824	1589184	NCRNA00168	-1.39	0.15	-0.36	-0.11	-0.26	0.44	0.76	0.76	0.9
10	3099751	3168996	PFKP	-1.06	0.47	-0.22	0.3	0.08	-0.59	0.97	1	0.93
10	3169919	3205003	PITRM1	-1.06	0.47	0.09	-1	0.08	0.48	0.79	0.77	0.94
10	11824361	11846071	ECHDC3	-0.07	-0.32	0.26	0.46	-0.72	1.02	0.7	0.76	0.72
10	11905402	11954280	C10orf47	-0.8	-0.14	0.46	0.78	-0.72	0.09	0.93	0.92	0.91
10	12002026	12125029	UPF2	-0.8	-0.14	0.65	0.78	-0.72	0.19	0.95	0.92	0.91
10	12431588	12911739	CAMK1D	-0.8	-0.14	1.51	0.2	-0.5	0.48	0.77	0.65	0.95
10	12978630	13083710	CCDC3	-1.12	-0.04	0.22	-1.05	-0.72	0.19	0.99	0.99	0.95
10	13182087	13220282	OPTN	-0.98	-0.04	1.52	-1.05	-0.72	0.09	1	0.99	0.98
10	13243586	13293110	MCM10	-0.98	-0.04	0.49	-1.05	-0.72	0.09	0.97	0.99	0.96
10	13303772	13316334	UCMA	-0.98	-0.04	-0.41	-1.05	-0.72	0.3	0.98	0.98	0.92
10	38339583	38389001	ZNF33A	-0.94	-0.16	0.65	0.14	1.25	0.48	0.56	0.65	0.81
10	38423280	38452284	ZNF37A	-0.94	-0.16	-1.56	0.14	1.25	0.09	0.8	0.92	0.51
10	38504604	38543278	LOC100129055	-0.94	-0.16	0.65	0.14	1.25	1.35	0.6	0.78	0.71
10	45970128	48447930	PTPN20A,PTPN20B	0.82	-1.29	-0.11	-0.49	0.04	2.09	0.06	0.02	0.13
10	46577989	47891374	ANXA8,ANXA8L1	0.82	-1.29	0.13	-0.49	0.25	1.4	0.2	0.17	0.21
10	46597226	48877831	FAM25B,FAM25C,FAM25G	0.82	-1.29	0.15	-0.49	0.04	1.57	0.15	0.12	0.2
10	46662697	47806664	LOC642826	0.82	-1.29	0.17	-0.49	0.25	1.4	0.2	0.17	0.22
10	47414028	51563275	FAM21B	0.4	-0.94	-0.21	1.1	0.37	2.58	0.34	0.43	0.09
10	69539255	69641779	MYPN	0.87	-0.45	1.1	-0.33	-1.26	1.33	0.71	0.53	0.75
10	69843826	69901885	DNA2	0.75	-0.73	0.67	1.19	-1.34	0.19	0.79	0.71	0.73
10	69912102	69957590	SLC25A16	0.75	-0.73	0.89	1.19	-1.34	-0.12	0.81	0.75	0.79
10	69990122	70124245	TET1	0.75	-0.73	-0.52	0.07	-1.14	0.27	0.73	0.71	0.58
10	70150976	70221315	CCAR1	0.75	-0.73	0.27	1.19	-1.14	0.09	0.78	0.75	0.66
10	70184934	70185001	SNORD98	0.75	-0.73	0.27	1.19	-1.14	0.09	0.78	0.75	0.66
10	70257299	70325215	STOX1	0.75	-0.73	-1.08	0.75	-1.14	0.09	0.77	0.75	0.45
10	70331039	70376609	DDX50	0.58	-0.45	1	1.19	-1.14	0	0.86	0.85	0.83
10	70385897	70414285	DDX21	0.58	-0.45	0.4	1.19	-1.18	0.17	0.8	0.8	0.74
10	70418498	70446742	KIAA1279	0.18	-0.76	1	1.19	-1.18	0.09	0.85	0.8	0.83
10	70517833	70534573	SRGN	0.18	-0.76	0.38	1.31	-1.18	0.09	0.81	0.8	0.76
10	70553913	70602622	VPS26A	-0.01	-0.73	0.31	1.31	-1.18	0.17	0.93	0.99	0.77
10	70609998	70638855	SUPV3L1	-0.01	-0.73	0.57	1.31	-1.14	0	0.95	0.99	0.81
10	70650064	70697321	HKDC1	-0.86	-0.12	0.69	0	-1.14	0	0.95	0.92	0.95
10	70699761	70831643	HK1	-1.1	0.17	-0.08	-0.54	-0.92	0.52	0.83	0.76	0.93
10	73246060	73281088	PSAP	-1.39	0.38	-0.17	-0.11	0.22	0.3	0.94	0.99	0.91
10	73394125	73443327	CHST3	-1.39	0.38	1.4	-0.56	0.08	0.09	0.99	1	0.98
10	73488798	73518796	SPOCK2	-1.39	0.38	-1.16	-1.09	-0.04	0.09	0.97	1	0.9
10	73526283	73645700	ASCC1	-1.39	0.38	0.83	-1.09	-0.15	0.17	1	1	0.98
10	73645811	73665624	C10orf104	-1.39	0.38	1.04	1.4	-0.15	0.35	0.89	0.91	0.94
10	73703682	73705803	DDIT4	-1.39	0.38	0.42	-1.68	-0.09	-0.22	0.99	1	0.98
10	73762593	73784913	DNAJB12	-0.43	-0.14	0.83	0.02	-0.09	0.09	0.86	0.77	0.91
10	73797103	74055905	CBARA1	-0.43	-0.14	2.05	-1.48	-0.09	0.09	0.92	0.77	0.98
10	74121894	74317458	CCDC109A	-0.26	-0.14	1.92	1.33	-0.09	0.3	0.9	0.86	0.91
10	74866569	74925788	PPP3CB	0.07	-0.18	1.67	1.33	-0.21	0.58	0.74	0.65	0.85
10	74927301	75005439	USP54	0.07	-0.18	0.1	-0.07	-0.21	-0.11	0.87	0.89	0.82
10	75061417	75071521	MYOZ1	0.07	-0.18	0.22	-0.07	-0.4	0.26	0.86	0.87	0.81
10	75074649	75085838	SYNPO2L	0.07	-0.18	-2.04	-0.15	-0.4	0.17	0.8	0.88	0.45
10	75104039	75127560	AGAP5	0.07	-0.18	-0.62	-0.07	-0.59	0	0.87	0.89	0.75
10	75128914	75160286	BMS1P4	0.07	-0.18	0.04	-0.07	-0.59	0.09	0.87	0.89	0.82
10	75174137	75201925	SEC24C	0.07	-0.18	1.76	-1.55	-0.59	0.09	0.96	0.89	0.97
10	75202054	75205982	FUT11	0.07	-0.18	-1.06	-2.02	-0.59	0.09	0.92	0.89	0.81
10	75211813	75213412	CHCHD1	0.07	-0.18	1.7	-1.55	-0.59	0.09	0.96	0.89	0.96
10	75215610	75231557	KIAA0913	-0.11	-0.29	0.02	-0.07	-0.59	0.09	0.9	0.94	0.83
10	75231674	75241595	NDST2	-0.11	-0.29	0.02	-0.07	-0.59	0.09	0.9	0.94	0.83
10	75242264	75304349	CAMK2G	-0.11	-0.29	1.36	1.31	-0.59	0	0.96	0.94	0.89
10	75339739	75352541	C10orf55	-0.11	-0.29	0.05	-0.07	-0.66	0.17	0.9	0.94	0.83
10	75340867	75347262	PLAU	-0.11	-0.29	0.05	-0.07	-0.66	0.17	0.9	0.94	0.83
10	75427877	75549920	VCL	-0.11	-0.29	1.2	1.31	-0.66	0.26	0.95	0.93	0.87
10	75550020	75580832	AP3M1	-0.11	-0.29	0.77	1.31	-0.5	0.09	0.94	0.94	0.83
10	76256384	76462645	MYST4	1.11	-0.86	0.11	-0.91	-0.4	1.13	0.65	0.58	0.46
10	89613174	89718512	PTEN	-0.49	-1.1	2.23	-3.06	-0.18	0.83	0.69	0.56	0.97
10	90023600	90333062	RNLS	-0.78	-1.07	0.19	-0.94	-0.49	0.25	0.96	0.97	0.87
10	90336498	90356712	LIPJ	-0.78	-1.07	0.19	-0.94	-0.4	-0.12	0.96	0.97	0.89
10	128584012	129140770	DOCK1	0.06	1.69	-0.4	-0.45	1.41	1.21	0.65	0.81	0.71
10	128823679	128884412	C10orf141	0.06	1.69	-0.4	-0.33	1.46	0.82	0.65	0.81	0.74
10	129566103	129581201	CLRN3	-0.34	1.67	-1.37	0.37	1.83	0.28	0.76	0.95	0.63
10	129595314	129774152	PTPRE	-0.26	1.65	0.15	-1.01	1.83	0.09	0.83	0.99	0.9
10	129784913	129814458	MKI67	-0.44	1.67	-1.2	0.37	1.83	-0.4	0.8	0.97	0.75
10	131155443	131455773	MGMT	-1.02	1.04	1.17	1.3	1.15	0.53	0.64	0.76	0.91
10	131523536	131652081	EBF3	-1.15	1.04	-1.34	0.37	1.31	-0.07	0.84	1	0.77
10	131824652	131867860	GLRX3	-1.12	1	1.11	-1.51	1.37	-0.21	0.86	1	0.98
10	132780644	132999974	TCERG1L	-0.87	0.81	-1.06	-0.18	1.27	0.81	0.63	0.87	0.67
10	133597949	133620043	PPP2R2D	-1.03	0.84	0.67	-1.51	1.23	-0.49	0.86	1	0.97
10	133631193	133645425	BNIP3	-1.03	0.84	-0.34	1.46	1.23	0.09	0.84	1	0.78
10	133768302	133848302	JAKMIP3	-1.03	0.84	-0.82	1.46	1.23	0.01	0.84	1	0.72
10	133850403	133869270	DPYSL4	-1.03	0.84	-0.63	1.46	1.07	0.17	0.87	1	0.75
10	133870985	133971467	STK32C	-1.13	1.04	0.96	1.3	1.07	0.09	0.86	1	0.93
10	133995603	134045000	LRRC27	-1.13	1.04	-0.03	0.37	1.07	0.09	0.87	1	0.9
10	134060691	134081348	PWWP2B	-1.13	1.04	-0.21	0.37	1.07	0.09	0.87	1	0.89
10	134108703	134111815	C10orf91	-1.13	1.04	0.35	0.37	1.07	0.09	0.86	1	0.92
10	134201342	134446974	INPP5A	-1.39	1.56	1.7	0.37	1.07	0.09	0.87	1	0.98
10	134448309	134449527	NKX6-2	-1.39	1.56	-2	0.37	1.07	0.09	0.82	1	0.78
10	134471886	134590989	C10orf92	-1.39	1.56	-1.22	0.37	1.07	0.09	0.87	1	0.86
10	134592680	134606054	C10orf93	-1.39	1.56	-1.72	0.37	1.07	0.09	0.86	1	0.81
10	134751398	134795169	GPR123	-1.39	1.56	-1.04	0.37	1.07	0.09	0.87	1	0.88
10	134823960	134889906	KNDC1	-1.39	1.56	-0.54	0.37	1.07	0.09	0.87	1	0.91
10	134893767	134895052	UTF1	-1.39	1.56	-0.38	0.37	1.07	0.09	0.87	1	0.92
10	134901397	134905423	VENTX	-1.39	1.56	-0.56	0.37	1.07	0.09	0.87	1	0.91
10	134925910	134940362	ADAM8	-1.39	1.56	-0.72	0.37	1.07	0.09	0.87	1	0.9
10	134943127	134972634	TUBGCP2	-1.39	1.56	-0.36	0.37	1.07	0.09	0.87	1	0.92
10	134972412	134976656	ZNF511	-1.39	1.56	0.43	0.37	1.07	0.09	0.86	1	0.95
10	134988917	135000465	CALY	-1.39	1.56	1.15	0.37	1.07	0.09	0.87	1	0.97
10	135010833	135016177	PRAP1	-1.39	1.56	0.99	0.37	1.07	0.09	0.86	1	0.97
10	135018647	135021519	C10orf125	-1.39	1.56	-0.85	0.37	1.07	0.09	0.87	1	0.89
10	135025976	135036898	ECHS1	-1.39	1.56	-0.96	0.37	1.07	0.09	0.87	1	0.88
10	135042730	135055188	PAOX	-1.39	1.56	-0.52	0.37	1.07	0.09	0.87	1	0.91
10	135057610	135084164	MTG1	-1.39	1.56	0.3	0.37	1.07	0.09	0.86	1	0.95
10	135084159	135088111	SPRN	-1.39	1.56	-0.05	0.37	1.07	0.09	0.87	1	0.94
10	135117421	135131943	LOC619207	-1.39	1.56	0.91	0.37	1.07	0.09	0.86	1	0.97
10	135190856	135202610	CYP2E1	-1.39	1.56	-0.85	0.37	1.07	0.09	0.87	1	0.89
10	135217393	135232866	SYCE1	-1.39	1.56	0.21	0.37	1.07	0.09	0.87	1	0.95
11	205029	226362	SIRT3	-1.16	0.58	0.75	-1.09	-0.06	0.09	0.99	1	0.97
11	226807	242984	PSMD13	-1.16	0.58	-0.09	-1.09	-0.06	0.09	0.99	1	0.95
11	268569	275304	NLRP6	-1.16	0.58	-1.26	-1.09	-0.06	0.09	0.98	1	0.9
11	279137	285688	ATHL1	-1.16	0.58	0.58	-1.09	-0.06	0.09	0.99	1	0.97
11	288202	289526	IFITM5	-1.16	0.58	-0.76	-1.09	-0.06	0.09	0.99	1	0.93
11	298106	299410	IFITM2	-1.16	0.58	-0.76	-1.09	-0.06	0.09	0.99	1	0.93
11	303990	305272	IFITM1	-1.16	0.58	-0.62	-1.09	-0.06	0.09	0.99	1	0.93
11	309672	310914	IFITM3	-1.16	0.58	-0.58	-1.09	-0.06	0.09	0.99	1	0.94
11	359794	372116	B4GALNT4	-1.16	0.58	-1.16	-1.09	-0.06	0.09	0.98	1	0.9
11	384216	394908	PKP3	-1.16	0.58	-1.03	-1.09	-0.06	0.09	0.98	1	0.91
11	395715	407397	SIGIRR	-1.16	0.58	-0.35	-1.09	-0.06	0.09	0.99	1	0.95
11	407929	432011	ANO9	-1.16	0.58	0.62	-1.09	-0.06	0.04	0.99	1	0.97
11	440279	481387	PTDSS2	-1.16	0.58	-0.75	-1.09	-0.12	0.14	0.99	1	0.93
11	484511	497273	RNH1	-1.16	0.58	-0.18	-1.09	-0.12	0.14	1	1	0.95
11	522241	525550	HRAS	-1.16	0.58	-0.53	-1	-0.21	0.04	0.99	1	0.94
11	527521	544915	LRRC56	-1.16	0.58	-0.99	-1	-0.21	0.09	0.99	1	0.92
11	544856	550779	C11orf35	-1.16	0.58	-1.07	-1	-0.21	0.09	0.99	1	0.91
11	550970	554024	RASSF7	-1.16	0.58	-0.76	-1	-0.21	0.09	0.99	1	0.93
11	563808	565885	LOC143666	-1.16	0.58	-0.53	-1	-0.21	0.04	0.99	1	0.94
11	566482	602220	PHRF1	-1.16	0.58	0.2	-1	-0.12	0.23	1	1	0.96
11	602554	605999	IRF7	-1.16	0.58	-0.4	-1.09	-0.15	-0.01	0.99	1	0.95
11	606574	615007	MUPCDH	-1.16	0.58	-0.55	-1	-0.15	0.09	0.99	1	0.94
11	616312	617173	SCT	-1.16	0.58	-1.4	-1.09	-0.15	0.09	0.99	1	0.89
11	627304	630703	DRD4	-1.16	0.58	0.73	-1.09	-0.15	0.09	1	1	0.97
11	634224	685740	DEAF1	-1.16	0.58	-0.17	-1.09	-0.15	0.09	1	1	0.95
11	685615	694129	TMEM80	-1.16	0.58	-1.23	-1.09	-0.15	0.09	0.99	1	0.9
11	696119	717726	EPS8L2	-1.16	0.58	0.1	-1	-0.15	0.09	1	1	0.96
11	737431	755024	TALDO1	-1.16	0.58	-0.06	-1.09	-0.15	0.09	1	1	0.96
11	757222	767487	PDDC1	-1.16	0.58	-0.17	-1.09	-0.15	0.09	1	1	0.95
11	777109	780126	CEND1	-1.16	0.58	-0.66	-1.09	-0.15	0.09	0.99	1	0.93
11	780474	786221	SLC25A22	-1.16	0.58	-0.04	-1.09	-0.15	0.09	1	1	0.96
11	789178	795245	LRDD	-1.16	0.58	-0.29	-1.09	-0.15	0.09	0.99	1	0.95
11	799935	802876	RPLP2	-1.16	0.58	-0.03	-1.09	-0.15	0.09	1	1	0.96
11	801680	801814	SNORA52	-1.16	0.58	-0.03	-1.09	-0.15	0.09	1	1	0.96
11	808901	815217	PNPLA2	-1.16	0.58	-0.5	-1	-0.15	0.09	0.99	1	0.94
11	817584	821991	EFCAB4A	-1.16	0.58	-0.3	-1.09	-0.15	0.09	0.99	1	0.95
11	822951	828835	CD151	-1.16	0.58	-0.29	-1.09	-0.15	0.09	0.99	1	0.95
11	829721	832529	POLR2L	-1.16	0.58	-0.72	-1.09	-0.15	0.09	0.99	1	0.93
11	832823	857116	TSPAN4	-1.16	0.58	-0.48	-1	-0.15	0.09	0.99	1	0.94
11	857859	905058	CHID1	-1.16	0.58	-0.05	-1.09	-0.15	0.09	1	1	0.96
11	915840	1002240	AP2A2	-1.16	0.58	0.6	-1.09	-0.15	0.09	1	1	0.97
11	1002823	1026706	MUC6	-1.16	0.58	-0.34	-1.09	-0.15	0.09	0.99	1	0.95
11	1064874	1094417	MUC2	-1.16	0.58	-0.31	-1.09	-0.15	0.09	0.99	1	0.95
11	1132473	1245302	MUC5AC	-1.16	0.58	-0.25	-1.09	-0.15	0.19	1	1	0.95
11	1200871	1239982	MUC5B	-1.16	0.58	-0.1	-1.09	-0.15	0.19	1	1	0.95
11	1252176	1287415	TOLLIP	-1.16	0.58	-0.34	-1.09	-0.03	-0.02	0.98	1	0.95
11	1367704	1439904	BRSK2	-0.99	0.3	-0.49	0.75	-0.19	-0.02	0.99	1	0.86
11	1447268	1742077	HCCA2	-1.12	0.67	-0.5	-0.4	-0.15	0.29	0.98	1	0.92
11	1531856	1549726	DUSP8	-1.12	0.67	-1.14	-1	-0.19	0.09	0.99	1	0.91
11	1550546	1576990	LOC338651	-1.12	0.67	-0.87	-1	-0.19	0.09	0.99	1	0.92
11	1562147	1563089	KRTAP5-1	-1.12	0.67	-0.75	-1	-0.19	0.09	0.99	1	0.93
11	1574982	1576100	KRTAP5-2	-1.12	0.67	-1.21	-1.09	-0.19	0.09	0.99	1	0.91
11	1585370	1586269	KRTAP5-3	-1.12	0.67	-0.51	-1	-0.19	0.09	0.99	1	0.94
11	1598763	1599944	KRTAP5-4	-1.12	0.67	-1.54	-0.4	-0.19	0.03	0.99	1	0.86
11	1607608	1608735	KRTAP5-5	-1.12	0.67	-0.43	-0.4	-0.25	0.24	0.99	1	0.93
11	1643404	1645661	FAM99A	-1.12	0.67	-0.88	-1.09	-0.13	-0.02	0.99	1	0.93
11	1661075	1663435	FAM99B	-1.12	0.67	-0.68	-1.09	-0.13	0.09	0.99	1	0.93
11	1675000	1675561	KRTAP5-6	-1.12	0.67	-1.54	-0.4	-0.13	0.03	0.99	1	0.85
11	1730560	1741798	CTSD	-1.12	0.67	-1	-0.4	-0.03	0.14	0.97	1	0.89
11	1812249	1815326	SYT8	-1.12	0.67	-0.5	-0.4	-0.03	-0.02	0.97	1	0.93
11	1816808	1819486	TNNI2	-1.12	0.67	-1.35	-0.4	-0.03	0.09	0.97	1	0.86
11	1830775	1870069	LSP1	-1.12	0.67	-0.24	-0.4	-0.03	0.09	0.98	1	0.94
11	1897374	1916512	TNNT3	-1.12	0.67	-1.74	-0.4	-0.03	0.09	0.96	1	0.82
11	1925077	1934413	MRPL23	-1.12	0.67	-0.41	-0.4	-0.03	0.09	0.97	1	0.93
11	1961015	1967726	LOC100133545	-0.89	0.44	-0.22	-0.4	-0.03	0.09	0.98	1	0.91
11	1972981	1975641	H19	-0.89	0.44	-0.22	-0.4	-0.03	0.09	0.98	1	0.91
11	2106922	2127409	IGF2	-0.89	0.44	-0.51	-0.4	-0.03	0.09	0.97	1	0.89
11	2106925	2139015	INS-IGF2	-0.89	0.44	-0.51	-0.4	-0.03	0.09	0.97	1	0.89
11	2118312	2126470	IGF2AS	-0.89	0.44	-0.01	-0.4	-0.03	0.09	0.98	1	0.93
11	2137584	2139015	INS	-0.89	0.44	-0.48	-0.4	-0.03	0.09	0.97	1	0.9
11	2141734	2149611	TH	-0.89	0.44	-0.73	-0.4	-0.03	0.09	0.97	1	0.88
11	2246303	2248758	ASCL2	-0.89	0.44	-1.8	-0.4	-0.03	0.09	0.95	1	0.76
11	2274082	2279719	C11orf21	-0.89	0.44	-1.41	-0.4	-0.03	0.09	0.97	1	0.81
11	2279818	2296006	TSPAN32	-0.89	0.44	-0.29	-0.4	-0.03	0.2	0.97	1	0.9
11	2355122	2375225	CD81	-0.89	0.44	0.03	-0.4	-0.23	-0.03	1	1	0.94
11	2380098	2381682	TSSC4	-0.89	0.44	-0.18	0.22	-0.23	0.09	0.98	1	0.9
11	2382321	2400851	TRPM5	-0.89	0.44	-0.44	0.22	-0.23	0.09	0.98	1	0.89
11	2422796	2826916	KCNQ1	-0.94	0.58	-0.51	0.22	-0.23	0.15	0.98	1	0.89
11	2618343	2677804	KCNQ1OT1	-0.94	0.58	-0.59	0.22	-0.23	0.15	0.98	1	0.88
11	2847838	2849909	KCNQ1DN	-0.76	0.44	-0.01	-0.4	-0.17	0.03	1	1	0.93
11	2861023	2863571	CDKN1C	-0.76	0.44	0.23	-0.4	-0.17	0.03	1	1	0.94
11	2865903	2881751	SLC22A18AS	-0.76	0.44	0.95	0.5	-0.06	0.15	0.98	1	0.94
11	2877526	2903052	SLC22A18	-0.76	0.44	1.6	0.19	-0.06	0.15	0.98	1	0.96
11	2906078	2907226	PHLDA2	-0.76	0.44	-0.11	-0.4	-0.06	0.09	0.99	1	0.91
11	2922235	2970183	NAP1L4	-0.76	0.44	0.45	0.5	-0.06	0.03	0.95	1	0.92
11	2941576	2941699	SNORA54	-0.76	0.44	1.46	0.3	-0.06	0.03	0.98	1	0.96
11	2978734	3035247	CARS	-0.83	0.58	1.06	0.5	-0.13	0.2	0.99	1	0.95
11	3064921	3143158	OSBPL5	-0.83	0.58	0.24	0.61	-0.23	0.03	0.99	1	0.92
11	3196137	3200937	C11orf36	-0.83	0.58	-0.19	0.22	-0.23	0.09	0.98	1	0.91
11	3205616	3210192	MRGPRE	-0.83	0.58	0.17	0.61	-0.23	0.09	0.99	1	0.92
11	3336586	3357024	ZNF195	-1.06	0.83	0.7	0.46	-0.23	0.09	0.99	1	0.96
11	3358766	3386954	LOC650368	-1.06	0.83	2.6	1.35	-0.23	-0.08	1	1	0.98
11	3604289	3615365	TRPC2	-0.62	0.58	-0.34	-0.56	-0.4	0.24	0.99	1	0.91
11	3616311	3620122	ART5	-0.62	0.58	-1	0	-0.4	0.09	0.97	1	0.84
11	3622936	3642222	ART1	-0.62	0.58	0.76	-0.09	-0.4	0.09	0.97	1	0.95
11	3643392	3649190	CHRNA10	-0.62	0.58	-0.32	0.22	-0.4	-0.02	0.97	1	0.9
11	3652815	3775468	NUP98	-0.62	0.58	1.12	-0.09	-0.5	0.23	0.97	1	0.96
11	3775529	3804156	PGAP2,FRAG1	-0.62	0.58	0.5	-0.09	-0.61	0.14	0.96	1	0.95
11	3804783	3818789	RHOG	-0.62	0.58	0.53	-0.09	-0.67	-0.02	0.96	1	0.95
11	3833508	4071016	STIM1	-0.62	0.58	0.45	-0.09	-0.67	0.36	0.83	0.9	0.94
11	4072499	4116682	RRM1	-0.77	0.76	0.3	0.61	-0.4	-0.17	0.98	1	0.94
11	4345156	4346101	OR52B4	-0.62	0.67	0.41	0.5	-0.34	-0.05	0.96	1	0.93
11	4362702	4371502	TRIM21	-0.62	0.67	0.02	0.61	-0.4	0.28	0.95	0.99	0.9
11	4427145	4428090	OR52K2	-0.31	0.67	-0.06	-2.76	-0.26	-0.05	0.97	0.99	0.96
11	4466706	4467651	OR52K1	-0.31	0.67	0.37	-2.76	-0.26	0.09	0.97	0.99	0.97
11	4522996	4523950	OR52M1	-0.31	0.67	0.3	-2.76	-0.26	0.16	0.97	0.99	0.97
11	4549228	4555626	C11orf40	-0.31	0.67	-1.72	0.5	-0.18	0.01	0.93	0.99	0.67
11	4564618	4565671	OR52I2	-0.31	0.67	-0.77	0.2	-0.18	0.09	0.93	0.99	0.82
11	4571844	4572819	OR52I1	-0.31	0.67	1.21	0.2	-0.18	0.09	0.96	0.99	0.95
11	4576477	4586013	TRIM68	-0.31	0.67	0.99	-2.76	-0.18	0.09	0.99	0.99	0.98
11	4617596	4618571	OR51D1	-0.31	0.67	0.24	-2.76	-0.18	0.09	0.97	0.99	0.97
11	4621731	4633290	OR51E1	-0.31	0.67	0.6	-2.76	-0.18	0.09	0.99	0.99	0.97
11	4657976	4675652	OR51E2	-0.34	0.76	0.85	-2.76	-0.18	0.09	0.98	0.96	0.98
11	4746784	4747723	OR51F1	-0.34	0.76	1.05	-0.34	-0.4	0.09	0.98	0.96	0.96
11	4781238	4782423	OR52R1	-0.34	0.76	1.02	-0.34	-0.4	0.09	0.98	0.96	0.96
11	4799191	4800220	OR51F2	-0.34	0.76	-0.14	-2.76	-0.18	0.09	0.96	0.96	0.96
11	4826042	4827014	OR51S1	-0.34	0.76	0.7	-2.76	-0.18	0.09	0.98	0.96	0.98
11	4859624	4860689	OR51T1	-0.34	0.76	0.49	-2.76	-0.18	0.09	0.96	0.96	0.97
11	4885175	4886114	OR51A7	-0.34	0.76	-0.2	-2.76	-0.18	0.09	0.96	0.96	0.96
11	4892524	4893469	OR51G2	-0.34	0.76	0.48	-2.76	-0.18	0.09	0.94	0.96	0.97
11	4901179	4902145	OR51G1	-0.34	0.76	-0.42	-2.76	-0.18	0.09	0.96	0.96	0.95
11	4923964	4924906	OR51A4	-0.34	0.76	0.64	-2.76	-0.18	0.09	0.98	0.96	0.98
11	4932577	4933519	OR51A2	-0.34	0.76	0.79	-2.76	-0.18	0.09	0.98	0.96	0.98
11	4965999	4970235	MMP26	-0.34	0.76	-0.25	-2.76	-0.18	0.16	0.96	0.96	0.96
11	4976788	4977736	OR51L1	-0.34	0.76	-0.12	-2.76	-0.09	0.01	0.96	0.96	0.96
11	5024331	5025267	OR52J3	-0.39	1.28	0.27	-2.76	-0.09	0.09	0.94	0.91	0.98
11	5036455	5037433	OR52E2	-0.39	1.28	-0.49	-2.76	-0.09	0.09	0.95	0.91	0.96
11	5098469	5099384	OR52A4	-0.39	1.28	-0.27	-2.76	-0.09	0.09	0.95	0.91	0.97
11	5109497	5110448	OR52A5	-0.39	1.28	0.1	-2.76	-0.09	0.09	0.94	0.91	0.97
11	5129236	5130175	OR52A1	-0.39	1.28	-1.06	-2.76	-0.09	0.09	0.94	0.91	0.94
11	5177540	5178506	OR51V1	-0.39	1.28	0.19	-2.76	-0.09	0.09	0.94	0.91	0.98
11	5203271	5204877	HBB	-0.39	1.28	-0.51	-2.76	-0.09	0.09	0.95	0.91	0.96
11	5210634	5212434	HBD	-0.39	1.28	-0.3	-2.76	-0.09	0.09	0.95	0.91	0.97
11	5219760	5221398	HBBP1	-0.39	1.28	-0.51	-2.76	-0.09	0.09	0.95	0.91	0.96
11	5226077	5227663	HBG1	-0.39	1.28	-0.17	-2.76	-0.09	0.09	0.94	0.91	0.97
11	5230996	5232587	HBG2	-0.39	1.28	-0.21	-2.76	-0.09	0.09	0.94	0.91	0.97
11	5246155	5247949	HBE1	-0.39	1.28	0.06	-2.76	-0.09	0.01	0.94	0.91	0.98
11	5278819	5279752	OR51B4	-0.39	1.28	-0.18	-2.76	-0.4	0.16	0.95	0.91	0.97
11	5301103	5302158	OR51B2	-0.39	1.28	-0.48	-0.07	-0.4	0.09	0.9	0.91	0.92
11	5320391	5321330	OR51B5	-0.39	1.28	-0.8	-0.07	-0.4	0.01	0.9	0.91	0.9
11	5329313	5330252	OR51B6	-0.39	1.28	0.05	-2.76	-0.26	0.23	0.94	0.9	0.97
11	5367204	5368185	OR51M1	-0.39	1.28	0.2	-2.76	-0.18	0.01	0.95	0.91	0.98
11	5400006	5400960	OR51Q1	-0.39	1.28	0.63	0.2	-0.18	0.09	0.92	0.91	0.95
11	5418375	5419320	OR51I1	-0.39	1.28	0.68	0.2	-0.18	0.09	0.92	0.91	0.95
11	5431294	5432233	OR51I2	-0.39	1.28	-0.11	-2.76	-0.18	0.09	0.95	0.91	0.97
11	5466512	5467469	OR52D1	-0.39	1.28	1.05	0.2	-0.18	0.09	0.93	0.91	0.96
11	5485105	5487729	UBQLN3	-0.39	1.28	-0.62	-2.76	-0.18	0.09	0.94	0.91	0.96
11	5492198	5494532	UBQLNL	-0.39	1.28	-0.96	-2.76	-0.18	0.09	0.94	0.91	0.95
11	5522366	5523329	OR52H1	-0.56	1.38	-0.22	0.2	-0.18	0.16	0.96	0.99	0.93
11	5558682	5559690	OR52B6	-0.56	1.38	0.13	0.2	-0.33	0.01	0.96	0.99	0.95
11	5573922	5590764	TRIM6	-0.56	1.38	0.12	0.2	-0.33	0.09	0.96	0.99	0.95
11	5574459	5622199	TRIM6-TRIM34	-0.56	1.38	0.35	0.43	-0.33	0.09	0.96	0.99	0.95
11	5597749	5622201	TRIM34	-0.56	1.38	0.53	0.2	-0.33	0.09	0.97	0.99	0.96
11	5620987	5644186	TRIMP1	-0.56	1.38	0.48	0.2	-0.33	0.09	0.94	0.99	0.96
11	5641363	5662869	TRIM5	-0.56	1.38	0.26	0.43	-0.33	0.09	0.97	0.99	0.95
11	5667494	5688669	TRIM22	-0.56	1.38	0.33	0.43	-0.33	0.09	0.96	0.99	0.95
11	5714322	5715297	OR56B1	-0.56	1.38	-0.07	0.2	-0.33	0.17	0.96	0.99	0.94
11	5732498	5733534	OR52N4	-0.56	1.38	-0.04	-0.07	-0.49	0.01	0.96	0.99	0.95
11	5755465	5756440	OR52N5	-0.47	1.38	-0.52	-0.07	-0.49	0.09	0.96	0.99	0.93
11	5765659	5766622	OR52N1	-0.47	1.38	0.67	-2.76	-0.49	0.09	0.99	0.99	0.99
11	5798141	5799107	OR52N2	-0.47	1.38	0.52	-2.76	-0.49	0.09	0.99	0.99	0.98
11	5818761	5819703	OR52E6	-0.47	1.38	-0.11	-2.76	-0.49	0.09	0.99	0.99	0.98
11	5834554	5835508	OR52E8	-0.47	1.38	-0.6	-0.07	-0.49	0.09	0.95	0.99	0.92
11	5862098	5863037	OR52E4	-0.47	1.38	0.54	-2.76	-0.49	0.09	0.99	0.99	0.99
11	5925152	5926100	OR56A3	-0.47	1.38	1	-0.07	-0.49	0.09	0.96	0.99	0.97
11	5945360	5946300	OR56A5	-0.47	1.38	0.55	-2.76	-0.49	0.01	0.99	0.99	0.99
11	5963697	5964791	OR52L1	-0.45	1.45	0.91	-2.76	-0.33	0.17	0.99	0.99	0.99
11	5979856	5980954	OR56A4	-0.45	1.45	1.14	0.2	-0.33	0.09	0.97	0.99	0.97
11	6004553	6005510	OR56A1	-0.45	1.45	0.15	0.43	-0.33	0.17	0.97	0.99	0.94
11	6085584	6086544	OR56B4	-0.45	1.45	-0.46	-0.14	-0.49	0.01	0.94	0.99	0.93
11	6147160	6148132	OR52B2	-0.45	1.45	-0.44	-2.76	-0.49	0.17	0.99	0.99	0.97
11	6177029	6177992	OR52W1	-0.45	1.45	-0.13	-2.76	-0.66	0	0.99	0.99	0.98
11	6183373	6188937	C11orf42	-0.33	1.45	-0.67	-0.07	-0.66	0.09	0.92	0.96	0.92
11	6189139	6212517	FAM160A2	-0.33	1.45	0.09	-2.76	-0.66	0	0.97	0.96	0.98
11	6216905	6222283	CNGA4	-0.33	1.45	-1.57	-0.07	-0.73	0.17	0.92	0.96	0.85
11	6237541	6249932	CCKBR	-0.33	1.45	-1.91	-0.07	-0.73	0.09	0.88	0.96	0.82
11	6296751	6298316	PRKCDBP	-0.33	1.45	0.52	-2.76	-0.73	0.17	0.97	0.96	0.98
11	6368230	6372802	SMPD1	-0.33	1.45	0.7	-2.76	-0.66	0	0.98	0.96	0.99
11	6372930	6397220	APBB1	-0.33	1.45	-0.2	-2.76	-0.66	0.09	0.96	0.96	0.98
11	6408843	6418830	HPX	-0.33	1.45	-0.3	-2.76	-0.66	0	0.96	0.96	0.98
11	6426418	6451781	TRIM3	-0.33	1.45	0.01	-2.76	-0.49	0.25	0.96	0.95	0.98
11	6453501	6459171	ARFIP2	-0.33	1.45	0.55	-2.76	-0.4	0	0.97	0.96	0.98
11	6459252	6462487	FXC1	-0.33	1.45	0.64	-2.76	-0.4	0.17	0.98	0.96	0.98
11	6475101	6549828	DNHD1	-0.33	1.45	-0.24	-2.76	-0.59	0.09	0.97	0.96	0.97
11	6577727	6581387	RRP8	-0.33	1.45	0.89	-0.07	-0.79	-0.01	0.95	0.96	0.97
11	6581539	6588675	ILK	-0.33	1.45	1.84	-0.07	-0.79	0.09	0.95	0.96	0.98
11	6588648	6590021	TAF10	-0.33	1.45	0.33	-0.07	-0.79	0.09	0.91	0.96	0.96
11	6590572	6597268	TPP1	-0.33	1.45	0.76	-0.07	-0.79	0.09	0.94	0.96	0.97
11	6599133	6633650	DCHS1	-0.33	1.45	-0.15	-2.76	-0.79	0.09	0.96	0.96	0.98
11	6658191	6661208	MRPL17	-0.52	1.55	0.69	-0.07	-0.79	0.09	0.97	0.99	0.97
11	6690953	6699686	GVIN1	-0.52	1.55	-0.45	-2.73	-0.79	0.09	0.99	0.99	0.98
11	6745813	6746764	OR2AG2	-0.52	1.55	0.49	-2.76	-0.79	0.09	0.99	0.99	0.99
11	6762844	6763795	OR2AG1	-0.52	1.55	0.45	-2.76	-0.79	-0.01	0.98	0.99	0.99
11	6772331	6773715	OR6A2	-0.52	1.55	-0.92	-0.14	-0.59	0.36	0.83	0.89	0.9
11	6823489	6824443	OR10A5	-0.52	1.55	0.25	-0.07	-0.72	-0.12	0.96	0.99	0.97
11	6847561	6848473	OR10A2	-0.52	1.55	0.32	-0.07	-0.72	0.19	0.95	0.99	0.96
11	9551803	9567887	WEE1	-0.02	-0.71	-0.09	0.55	-0.4	0.19	0.94	0.99	0.68
11	9642203	9731083	SWAP70	-0.05	-0.71	0.35	-0.43	-0.09	-0.02	0.96	0.99	0.81
11	9756789	10272330	SBF2	0.16	-0.71	0.6	-0.43	0.37	0.67	0.7	0.71	0.69
11	45907445	46099561	PHF21A	-0.29	-0.55	-0.41	-3.44	-0.54	0.83	0.88	0.87	0.89
11	46255803	46299548	CREB3L1	-0.29	-0.55	-1.06	0.55	-0.79	0.09	0.93	0.98	0.65
11	46311314	46358680	DGKZ	-0.29	-0.55	-1.09	0.55	-0.84	0.15	0.93	0.98	0.64
11	46359193	46361951	MDK	-0.29	-0.55	-0.02	0.55	-0.84	0.09	0.94	0.98	0.81
11	46363215	46364683	CHRM4	-0.29	-0.55	-1.26	0.55	-0.84	0.03	0.93	0.98	0.63
11	46374539	46569490	AMBRA1	-0.5	-0.55	-0.63	0.55	-0.88	0.15	0.95	0.99	0.75
11	46581432	46595353	HARBI1	-0.5	-0.55	0.02	0.55	-0.88	0.09	0.96	0.99	0.84
11	46595401	46652943	KIAA0652	-0.5	-0.55	-0.13	0.55	-0.88	0.09	0.96	0.99	0.82
11	46655207	46678696	ARHGAP1	-0.5	-0.55	0.18	0.55	-0.88	0.09	0.96	0.99	0.85
11	46678943	46684037	ZNF408	-0.5	-0.55	-0.63	0.55	-0.88	0.09	0.95	0.99	0.76
11	46697318	46717632	F2	-0.98	-0.56	-0.48	0.78	-0.88	0.09	0.98	1	0.82
11	46721659	46824419	CKAP5	-0.98	-0.56	0.19	0.78	-0.88	0.03	0.99	1	0.89
11	46740514	46740625	SNORD67	-0.98	-0.56	0.19	0.78	-0.88	0.03	0.99	1	0.89
11	46834993	46896652	LRP4	-1.26	-0.55	-1.46	1.21	-0.92	0.15	0.97	1	0.71
11	46914826	47142507	C11orf49	-1.26	-0.55	-0.45	1.21	-0.92	0.09	0.98	1	0.84
11	47142427	47154995	ARFGAP2	-0.98	-0.56	1.16	0.78	-0.92	0.09	0.99	1	0.94
11	47155656	47164534	PACSIN3	-0.98	-0.56	0.6	0.78	-0.92	0.09	0.98	1	0.91
11	47193068	47217345	DDB2	-0.98	-0.56	-0.03	0.78	-0.92	0.09	0.96	0.99	0.87
11	47217428	47227033	ACP2	-0.98	-0.56	0.87	0.78	-0.92	0.09	0.99	1	0.93
11	47227024	47246977	NR1H3	-0.98	-0.56	0.46	0.78	-0.92	0.09	0.96	1	0.9
11	47247502	47308158	MADD	-0.82	-0.56	0.09	0.78	-0.92	-0.03	0.98	1	0.87
11	47309532	47330829	MYBPC3	-0.82	-0.56	-1.43	0.78	-0.83	0.2	0.97	1	0.65
11	47332984	47356703	SPI1	-0.82	-0.56	-1.15	0.78	-0.83	0.03	0.97	1	0.72
11	47386626	47394623	SLC39A13	-0.82	-0.56	1.41	0.78	-0.72	0.14	0.99	1	0.93
11	47396895	47404600	PSMC3	-0.82	-0.56	0.83	0.78	-0.72	0.09	0.98	1	0.91
11	47415890	47427306	RAPSN	-0.82	-0.56	-0.9	0.78	-0.72	0.04	0.97	1	0.74
11	47446520	47531264	CUGBP1	-0.82	-0.56	0.14	0.78	-0.61	0.14	0.98	1	0.85
11	47543557	47551588	PTPMT1	-0.82	-0.56	0.16	0.78	-0.61	0.09	0.98	1	0.85
11	47550325	47557143	KBTBD4	-0.82	-0.56	0.03	0.78	-0.61	0.14	0.98	1	0.84
11	47557137	47562691	NDUFS3	-0.82	-0.56	0.42	0.78	-0.61	0.14	0.97	1	0.87
11	47567791	47572537	C1QTNF4	-0.82	-0.56	-0.72	0.78	-0.72	0.04	0.97	1	0.77
11	47595434	47620782	MTCH2	-0.82	-0.56	0.62	0.78	-0.72	0.09	0.98	1	0.9
11	47637718	47692878	AGBL2	-0.82	-0.56	0.62	0.78	-0.72	0.09	0.98	1	0.9
11	47694644	47745569	FNBP4	-0.82	-0.56	0.37	0.78	-0.72	0.14	0.97	1	0.87
11	47756245	47826633	NUP160	-0.82	-0.56	-0.08	0.78	-0.67	0.03	0.98	1	0.84
11	47958685	48148970	PTPRJ	-0.82	-0.56	-1.08	0.27	-0.51	1	0.82	0.96	0.58
11	55078358	55079471	OR4C15	-0.33	-0.18	-1.53	-1.01	-0.05	1.29	0.67	0.58	0.48
11	55096179	55097112	OR4C16	-0.33	-0.18	-0.94	-0.15	-0.05	0.09	0.78	0.83	0.7
11	55127492	55128425	OR4C11	-0.33	-0.18	-0.44	0.02	-0.05	0.09	0.81	0.83	0.76
11	55162409	55163348	OR4P4	-0.33	-0.18	0.54	-0.15	-0.05	0.09	0.77	0.83	0.88
11	55174955	55175891	OR4S2	-0.33	-0.18	-0.89	-0.15	-0.05	0.09	0.78	0.83	0.71
11	55189218	55190148	OR4C6	-0.33	-0.18	-0.9	-1.23	-0.05	-0.12	0.88	0.83	0.81
11	55297489	55298434	OR5D13	-0.33	-0.18	-0.76	0.02	0.09	0.28	0.81	0.81	0.67
11	55319607	55320552	OR5D14	-0.33	-0.18	-0.49	0.02	0.09	0.09	0.84	0.83	0.74
11	55335518	55336454	OR5L1	-0.33	-0.18	-0.46	0.02	0.09	0.09	0.84	0.83	0.75
11	55343681	55344623	OR5D18	-0.33	-0.18	0.63	0.02	0.09	0.09	0.85	0.83	0.87
11	55351270	55352206	OR5L2	-0.33	-0.18	-0.88	0.02	0.09	0.09	0.84	0.83	0.68
11	55362803	55363790	OR5D16	-0.33	-0.18	-0.35	0.02	-0.09	0.09	0.86	0.83	0.78
11	55407348	55415858	SPRYD5	-0.33	-0.18	-1.09	-0.15	-0.09	0.09	0.83	0.83	0.68
11	55437701	55438634	OR5W2	-0.33	-0.18	-1.31	-0.15	-0.09	0.09	0.83	0.83	0.64
11	55459507	55460452	OR5I1	-0.33	-0.18	-1.31	-0.15	-0.09	0.09	0.83	0.83	0.64
11	55491609	55492515	OR10AG1	-0.33	-0.18	0.42	-0.15	-0.09	0.09	0.81	0.83	0.87
11	55502754	55510457	OR7E5P	-0.33	-0.18	0.61	-0.15	-0.09	0.09	0.84	0.83	0.89
11	55517732	55518677	OR5F1	-0.33	-0.18	-0.88	-0.15	-0.09	0.09	0.83	0.83	0.71
11	55554470	55555445	OR5AS1	-0.33	-0.18	-0.55	-0.15	-0.09	0.03	0.83	0.83	0.77
11	55617359	55618292	OR8I2	-0.33	-0.18	-0.06	-0.15	-0.17	0.15	0.83	0.83	0.83
11	55629094	55630033	OR8H2	-0.33	-0.18	-0.77	-0.15	-0.17	0.09	0.84	0.83	0.74
11	55646424	55647363	OR8H3	-0.33	-0.18	-0.21	-0.15	-0.17	0.09	0.83	0.83	0.81
11	55660822	55661770	OR8J3	-0.33	-0.18	-0.13	-0.15	-0.17	0.09	0.83	0.83	0.82
11	55683445	55684369	OR8K5	-0.33	-0.18	0.29	-0.15	-0.17	0.09	0.82	0.83	0.86
11	55700669	55701608	OR5J2	-0.33	-0.18	0.29	-0.15	-0.17	0.21	0.82	0.83	0.86
11	55756157	55757237	OR5T2	-0.33	-0.18	0	-0.15	-0.21	-0.04	0.84	0.83	0.85
11	55776251	55777274	OR5T3	-0.33	-0.18	-0.96	-1.49	-0.21	0.09	0.92	0.83	0.81
11	55799690	55800671	OR5T1	-0.33	-0.18	-0.99	-1.49	-0.21	0.15	0.92	0.83	0.8
11	55814178	55815114	OR8H1	-0.33	-0.18	-1.42	-0.15	0.07	0.02	0.8	0.83	0.61
11	55842358	55843297	OR8K3	-0.33	-0.18	0.54	-0.15	0.07	0.09	0.79	0.83	0.87
11	55870090	55871050	OR8K1	-0.33	-0.18	-1.15	-0.15	0.07	0.09	0.8	0.83	0.65
11	55884298	55885249	OR8J1	-0.33	-0.18	-1.67	-0.15	0.07	0.09	0.8	0.83	0.55
11	55899675	56265136	OR8U8	-0.33	-0.18	-0.81	-0.15	0.09	0.34	0.67	0.65	0.67
11	55899675	55900605	OR8U1	-0.33	-0.18	-2.11	-0.15	0.07	0.09	0.77	0.83	0.47
11	55941309	55942284	OR5R1	-0.33	-0.18	-0.19	-0.15	0.07	0.09	0.8	0.83	0.8
11	55986520	55987453	OR5M9	-0.33	-0.18	-1.1	-0.15	0.07	0.09	0.8	0.83	0.66
11	55993625	55994549	OR5M3	-0.33	-0.18	-0.6	-0.15	0.07	0.09	0.81	0.83	0.74
11	56014486	56015422	OR5M8	-0.33	-0.18	-0.62	-0.15	0.07	0.09	0.81	0.83	0.74
11	56066391	56067309	OR5M11	-0.33	-0.18	-0.89	-0.15	0.07	0.16	0.81	0.83	0.68
11	56100825	56101773	OR5M10	-0.17	-0.75	-0.6	0.55	-0.26	0.02	0.93	0.99	0.62
11	56136606	56137554	OR5M1	-0.17	-0.75	0.41	-0.43	-0.26	0.02	0.96	0.99	0.84
11	56165540	56166491	OR5AP2	-0.17	-0.75	-0.84	-1.49	-0.13	0.16	0.96	0.99	0.72
11	56187737	56188670	OR5AR1	-0.17	-0.75	-1.29	-1.49	-0.13	0.09	0.95	0.99	0.65
11	56224439	56225357	OR9G1,OR9G9	-0.17	-0.75	-1.14	-1.49	-0.13	0.09	0.95	0.99	0.68
11	56266879	56267863	OR9G4	-0.17	-0.75	-0.36	0.87	-0.13	-0.05	0.93	0.99	0.63
11	56512964	56513894	OR5AK2	0.08	-0.37	-1.14	-2.02	-0.34	-0.25	0.9	0.91	0.8
11	56705796	56714154	LRRC55	0.12	-0.46	0.6	-1.55	-0.63	0.31	0.91	0.88	0.9
11	56757629	56761503	APLNR	0.12	-0.46	-1.29	-0.07	-0.67	0.14	0.85	0.92	0.58
11	56823678	56848989	TNKS1BP1	0.03	-0.4	-0.24	-2.02	-0.67	0.09	0.95	0.96	0.88
11	56850034	56859927	SSRP1	0.03	-0.4	1.06	-1.55	-0.67	0.09	0.98	0.96	0.94
11	56862524	56894125	P2RX3	0.03	-0.4	-1.38	-0.07	-0.67	0.09	0.89	0.96	0.59
11	56900818	56905199	PRG3	0.03	-0.4	-0.62	-0.07	-0.67	0.09	0.89	0.96	0.72
11	56911409	56914706	PRG2chr11	0.03	-0.4	0.51	1.31	-0.67	0.09	0.93	0.96	0.79
11	56931002	56951629	SLC43A3	0.03	-0.4	-0.06	-0.07	-0.67	0.03	0.91	0.96	0.81
11	56984914	57000960	RTN4RL2	-0.24	-0.32	-1.09	1.31	-0.72	0.09	0.91	0.93	0.6
11	57008582	57039735	SLC43A1	-0.24	-0.32	0.39	1.31	-0.76	0.14	0.91	0.93	0.82
11	57052511	57054808	TIMM10	-0.24	-0.32	1.33	1.31	-0.76	0.09	0.95	0.93	0.9
11	57065554	57074684	SMTNL1	-0.24	-0.32	1.33	1.31	-0.76	0.04	0.95	0.93	0.9
11	57075704	57092029	UBE2L6	-0.24	-0.32	0.52	1.31	-0.79	0.09	0.92	0.93	0.84
11	57121602	57138902	SERPING1	-0.24	-0.32	-0.41	1.31	-0.83	0.32	0.8	0.77	0.7
11	57169135	57173993	YPEL4	-0.24	-0.32	-1.24	1.31	-0.67	-0.13	0.91	0.93	0.61
11	57181791	57185912	CLP1	-0.24	-0.32	2.18	1.31	-0.67	0.09	0.95	0.93	0.94
11	57192049	57225235	ZDHHC5	-0.24	-0.32	1.4	1.31	-0.67	0.3	0.93	0.91	0.89
11	57227762	57236249	MED19	-0.11	-0.29	1.21	1.31	-0.65	-0.16	0.95	0.94	0.9
11	57236617	57265020	TMX2	-0.11	-0.29	1.16	1.31	-0.65	0.09	0.95	0.94	0.88
11	57265297	57267459	C11orf31	-0.11	-0.29	0.84	1.31	-0.65	0.09	0.95	0.94	0.85
11	57267562	57275829	LOC643376	-0.11	-0.29	2.18	1.31	-0.65	0.09	0.95	0.94	0.93
11	57285809	57343228	CTNND1	-0.11	-0.29	-0.21	1.31	-0.65	0.21	0.92	0.94	0.71
11	57547928	57705614	OR9Q1	0.03	-0.32	-0.99	-1.49	-0.13	0.09	0.93	0.93	0.73
11	57555000	57555954	OR6Q1	0.03	-0.32	-0.93	-1.55	-0.26	-0.12	0.94	0.94	0.78
11	57642547	57643492	OR9I1	0.03	-0.32	-0.52	-1.49	-0.05	0.16	0.91	0.93	0.78
11	57714538	57715483	OR9Q2	0.14	-0.29	-1.29	-1.49	0.04	-0.06	0.82	0.84	0.67
11	57727251	57728229	OR1S2	0.14	-0.29	-0.36	-0.13	0.04	0.16	0.76	0.79	0.68
11	57738792	57739770	OR1S1	0.14	-0.29	-1.36	0.39	0.14	0.01	0.8	0.84	0.45
11	57751963	57752923	OR10Q1	0.14	-0.29	-1.26	-1.49	0.14	0.09	0.82	0.84	0.64
11	57790839	57792308	OR10W1	0.14	-0.29	-0.29	-0.13	0.14	0.09	0.78	0.84	0.69
11	57882173	57883118	OR5B17	0.03	-0.19	0.28	-1.49	0.14	0.09	0.93	0.89	0.87
11	57926513	57927458	OR5B3	0.03	-0.19	-0.01	0	0.14	0.09	0.85	0.89	0.75
11	57946380	57947310	OR5B2	0.03	-0.19	-0.88	0.02	0.14	0.09	0.85	0.89	0.6
11	57963255	57964200	OR5B12	0.03	-0.19	-0.43	-1.49	0.14	0.09	0.92	0.89	0.8
11	58031224	58032154	OR5B21	0.03	-0.19	-0.04	0	0.14	0.09	0.85	0.89	0.75
11	58050921	58102215	LPXN	0.15	-0.18	-0.57	-1.49	0.14	0.09	0.82	0.8	0.77
11	58103162	58149779	ZFP91-CNTF	0.15	-0.18	-0.09	0	0.14	0.17	0.77	0.74	0.72
11	58103162	58145091	ZFP91	0.15	-0.18	0.09	0	0.14	0.17	0.77	0.74	0.74
11	58146721	58149779	CNTF	0.15	-0.18	-0.8	0.39	0.25	0.01	0.8	0.8	0.57
11	58232805	58256023	GLYAT	-0.15	0.25	-0.99	-3.36	0.25	-0.08	0.97	0.99	0.9
11	58358115	58368573	GLYATL2	-0.15	0.25	0.27	0	0.26	0.46	0.6	0.66	0.81
11	58467297	58481092	GLYATL1	-0.1	0.26	-0.9	-3.36	0.37	-0.26	0.97	0.99	0.91
11	58631233	58651462	FAM111B	-0.34	0.58	-0.19	-2.21	0.5	0.17	0.96	0.96	0.92
11	58666893	58679085	FAM111A	-0.5	0.61	0.03	-2.21	0.5	0.01	0.99	0.99	0.95
11	58696387	58732636	DTX4	-0.5	0.61	0.24	-2.21	0.37	0.24	0.99	0.99	0.95
11	58732558	58737070	MPEG1	-0.5	0.61	-1.86	0.99	0.25	0.09	0.93	0.99	0.57
11	58888507	58889443	OR5AN1	-0.46	0.65	-1.73	-0.69	0.25	0.09	0.97	0.99	0.73
11	58946027	58947002	OR5A2	-0.46	0.65	-0.87	-0.69	0.25	0.09	0.98	0.99	0.84
11	58967217	58968165	OR5A1	-0.46	0.65	-1.45	-0.69	0.25	0.09	0.97	0.99	0.77
11	58981009	58981954	OR4D6	-0.46	0.65	0.06	0.37	0.25	0.09	0.95	0.99	0.87
11	59001478	59002414	OR4D10	-0.46	0.65	-1.39	-0.69	0.25	0.01	0.97	0.99	0.78
11	59027624	59028560	OR4D11	-0.46	0.65	-0.83	-0.69	0.37	0.17	0.98	0.99	0.83
11	59038961	59039906	OR4D9	-0.46	0.65	-0.82	-0.69	0.37	0.17	0.98	0.99	0.83
11	59098446	59140193	OSBP	-0.31	0.63	1.02	-0.69	0.5	0.09	0.98	0.99	0.94
11	59160767	59193087	PATL1	-0.31	0.63	1.58	0.99	0.37	0.17	0.95	0.99	0.93
11	59236964	59237894	OR10V1	-0.31	0.63	-0.14	-2.76	0.08	-0.11	0.97	0.99	0.96
11	59279464	59326754	STX3	0.06	0.65	0.42	0.35	0.08	0.19	0.9	0.99	0.86
11	59330183	59334921	MRPL16	0.06	0.65	1.66	-1.15	0.22	-0.02	0.98	0.99	0.97
11	59353321	59369550	GIF	0.06	0.65	-1.47	-0.69	0.22	0.09	0.94	0.99	0.69
11	59376856	59390617	TCN1	0.06	0.65	-2.15	0.07	0.22	0.19	0.87	0.99	0.48
11	60366004	60375137	CCDC86	0.13	0.88	1.72	-1.41	0.53	0.19	0.88	0.82	0.96
11	60374973	60380020	GPR44	0.13	0.88	-0.7	0.12	0.53	0.19	0.81	0.82	0.72
11	60391590	60399740	ZP1	0.13	0.88	-1.89	-0.69	0.53	0.19	0.78	0.82	0.59
11	60495690	60544424	CD6	0.13	0.88	-1.02	0.12	0.53	0.19	0.81	0.82	0.67
11	60626505	60651899	CD5	-0.26	1.08	-0.72	-0.23	0.53	-0.02	0.9	0.99	0.84
11	60654303	60685492	VPS37C	-0.26	1.08	0.43	-0.23	0.37	0.19	0.88	0.99	0.92
11	60727559	60736926	PGA3	-0.26	1.08	0.04	0.12	0.37	0.09	0.92	0.99	0.89
11	60746396	60755755	PGA4	-0.26	1.08	-2.15	0.07	0.37	0.09	0.88	0.99	0.61
11	60765244	60775491	PGA5	-0.26	1.08	-0.58	0.12	0.37	0.09	0.92	0.99	0.84
11	60782333	60819364	VWCE	-0.26	1.08	-1.92	-0.69	0.37	-0.01	0.92	0.99	0.73
11	60823494	60857242	DDB1	-0.26	1.08	0.86	0.12	0.24	0.18	0.94	0.99	0.94
11	60857229	60872807	DAK	-0.26	1.08	0.11	0.12	0.24	0.18	0.92	0.99	0.9
11	60872797	60886331	CYBASC3	-0.26	1.08	0.04	0.12	0.24	0.09	0.92	0.99	0.9
11	60886431	60893254	TMEM138	-0.26	1.08	1.55	-0.29	0.24	0.09	0.98	0.99	0.97
11	60916440	60922899	TMEM216	-0.26	1.08	0.48	-1.15	0.24	0	0.95	0.99	0.95
11	60926696	60954040	CPSF7	-0.26	1.08	1.71	-1.15	0.11	0.17	0.98	0.99	0.98
11	60954172	60970805	C11orf79	-0.26	1.08	1.87	-1.15	0.11	0	0.96	0.98	0.98
11	61005167	61014975	C11orf66	-0.26	1.08	-0.25	-2.76	0	0.17	0.97	0.99	0.96
11	61032847	61035060	LOC390205	-0.62	1.33	1.14	0.72	0	0.17	0.95	1	0.96
11	61039360	61104874	SYT7	-0.62	1.33	-0.94	-2.76	-0.15	0	0.99	1	0.96
11	61139083	61163497	RPLP0P2	-0.62	1.33	0.17	0.43	-0.15	0.09	0.97	1	0.94
11	61204485	61271049	DAGLA	-0.62	1.33	-1.03	-2.76	-0.15	0.09	0.99	1	0.96
11	61276696	61312565	C11orf9	-0.62	1.33	-1.02	-2.76	-0.15	0	0.99	1	0.96
11	61278077	61281712	DKFZP434K028	-0.62	1.33	-1.15	-2.76	-0.15	0	0.99	1	0.95
11	61313177	61316661	C11orf10	-0.62	1.33	1.36	0.2	-0.24	0.17	0.98	1	0.97
11	61316725	61321286	FEN1	-0.62	1.33	0.6	0.2	-0.24	0.09	0.97	1	0.96
11	61323678	61341105	FADS1	-0.62	1.33	0.82	0.2	-0.24	0.09	0.97	1	0.97
11	61352288	61391401	FADS2	-0.62	1.33	-0.03	0.2	-0.24	0.01	0.97	1	0.94
11	61397573	61415582	FADS3	-0.62	1.33	0.6	0.2	-0.33	0.17	0.97	1	0.96
11	61421348	61441573	RAB3IL1	-0.62	1.33	-0.91	0.69	-0.33	0.09	0.97	1	0.88
11	61473931	61488515	BEST1	-0.82	1.45	-0.51	0.69	-0.33	0.09	0.99	1	0.92
11	61488332	61491708	FTH1	-0.82	1.45	0.82	0.16	-0.33	0.09	0.99	1	0.97
11	61648020	61677211	INCENP	-0.76	1.33	-0.3	0.2	-0.33	0.09	0.98	1	0.94
11	61714285	61717585	SCGB1D1	-0.76	1.33	-0.89	0.16	-0.33	0.09	0.98	1	0.91
11	61732715	61737987	SCGB2A1	-0.76	1.33	-0.61	0.2	-0.33	0.09	0.98	1	0.92
11	61766299	61768856	SCGB1D2	-0.76	1.33	-1.49	0.16	-0.33	0.09	0.98	1	0.86
11	61794205	61797204	SCGB2A2	-0.76	1.33	-0.5	0.69	-0.33	0.09	0.99	1	0.91
11	61820329	61823112	SCGB1D4	-0.76	1.33	-2.07	0.61	-0.33	0.09	0.94	1	0.78
11	61861349	61917463	ASRGL1	-0.76	1.33	0.67	0.16	-0.33	0.09	0.99	1	0.97
11	61943098	61947243	SCGB1A1	-0.76	1.33	-0.55	-0.14	-0.33	-0.53	0.96	1	0.95
11	61957591	62070908	AHNAK	-0.76	1.33	0.09	0.2	-0.46	0.64	0.8	0.86	0.94
11	62083648	62098036	EEF1G	-0.76	1.33	0.15	0.2	-0.34	-0.03	0.98	1	0.96
11	62099092	62115685	TUT1	-0.76	1.33	0.33	0.2	-0.34	0.09	0.97	1	0.96
11	62117250	62125879	MTA2	-0.76	1.33	0.07	0.2	-0.34	0.09	0.98	1	0.95
11	62126266	62136813	EML3	-0.76	1.33	0.45	0.2	-0.34	0.15	0.96	1	0.96
11	62136788	62139166	ROM1	-0.76	1.33	1.2	0.2	-0.28	0.03	0.99	1	0.98
11	62139343	62146024	B3GAT3	-0.76	1.33	-0.22	0.2	-0.28	0.09	0.98	1	0.94
11	62148873	62170680	GANAB	-0.65	1.21	-0.05	0.2	-0.28	0.09	0.98	1	0.94
11	62170895	62177350	INTS5	-0.65	1.21	-0.19	0.2	-0.28	0.09	0.97	1	0.93
11	62186864	62195817	C11orf48	-0.65	1.21	0.14	0.2	-0.28	0.09	0.98	1	0.94
11	62189354	62191499	METTL12	-0.65	1.21	0.16	0.2	-0.28	0.09	0.98	1	0.94
11	62189469	62189618	SNORA57	-0.65	1.21	0.16	0.2	-0.28	0.09	0.98	1	0.94
11	62195701	62196428	C11orf83	-0.65	1.21	0.13	0.2	-0.28	0.09	0.98	1	0.94
11	62200547	62203103	UBXN1	-0.65	1.21	1.29	0.2	-0.28	0.09	0.99	1	0.97
11	62210449	62213776	LRRN4CL	-0.65	1.21	-0.68	0.2	-0.28	0.09	0.97	1	0.9
11	62214322	62233622	BSCL2	-0.65	1.21	-0.56	0.2	-0.28	0.09	0.97	1	0.91
11	62231689	62233253	GNG3	-0.65	1.21	-1.37	0.2	-0.28	0.09	0.97	1	0.85
11	62238795	62251397	HNRNPUL2	-0.65	1.21	0.06	0.2	-0.28	0.09	0.98	1	0.94
11	62252527	62262684	TTC9C	-0.65	1.21	2.08	0.2	-0.28	0.09	0.99	1	0.98
11	62275012	62278232	ZBTB3	-0.65	1.21	-0.2	0.2	-0.28	0.09	0.97	1	0.93
11	62285586	62290761	POLR2G	-0.65	1.21	1.38	0.2	-0.28	0.09	0.99	1	0.97
11	62295450	62311389	TAF6L	-0.65	1.21	0.37	0.2	-0.28	0.09	0.97	1	0.95
11	62311449	62314448	TMEM179B	-0.65	1.21	1.18	0.2	-0.28	0.09	0.99	1	0.97
11	62314362	62316062	TMEM223	-0.65	1.21	1.04	0.2	-0.28	0.09	0.98	1	0.97
11	62316173	62329540	NXF1	-0.65	1.21	0.66	0.2	-0.28	0.09	0.98	1	0.96
11	62330944	62356136	STX5	-0.65	1.21	1.36	0.2	-0.28	0.09	0.99	1	0.97
11	62356959	62364204	WDR74	-0.52	0.88	1.13	0.2	-0.28	0.09	0.98	0.99	0.96
11	62376035	62379936	SNHG1	-0.52	0.88	1.13	0.2	-0.28	0.09	0.98	0.99	0.96
11	62376957	62377083	SNORD22,SNORD31	-0.52	0.88	1.13	0.2	-0.28	0.09	0.98	0.99	0.96
11	62377710	62377780	SNORD30,SNORD29	-0.52	0.88	1.13	0.2	-0.28	0.09	0.98	0.99	0.96
11	62378668	62378743	SNORD28,SNORD27	-0.52	0.88	1.13	0.2	-0.28	0.09	0.98	0.99	0.96
11	62379339	62379414	SNORD26,SNORD25	-0.52	0.88	1.13	0.2	-0.28	0.09	0.98	0.99	0.96
11	62380093	62412929	SLC3A2	-0.52	0.88	-0.51	0.2	-0.28	0.15	0.96	0.99	0.88
11	62432726	62445588	CHRM1	-0.52	0.88	-1.31	0.2	-0.21	0.02	0.96	0.99	0.81
11	62500644	62509045	SLC22A6	-0.52	0.88	-0.61	0.2	-0.21	0.09	0.96	0.99	0.87
11	62516871	62539887	SLC22A8	-0.52	0.88	-2.59	0.2	-0.21	0.02	0.92	0.99	0.62
11	62603989	62668269	SLC22A24	-0.52	0.88	-1.31	0.2	-0.09	0.15	0.95	0.99	0.79
11	62687871	62753700	SLC22A25	-0.55	0.84	-0.71	0.2	-0.09	0.09	0.96	0.99	0.86
11	62814005	62835822	SLC22A10	-0.55	0.84	-1.31	0.2	-0.09	0.21	0.95	0.99	0.78
11	62893836	62934288	SLC22A9	-0.55	0.84	-0.31	0.5	-0.13	-0.05	0.97	0.99	0.89
11	62985451	63015256	HRASLS5	-0.55	0.84	-0.76	0.2	-0.13	0.09	0.96	0.99	0.86
11	63030099	63040822	LGALS12	-0.67	0.85	-1.05	-0.02	-0.13	0.09	0.97	1	0.85
11	63060848	63070506	RARRES3	-0.77	0.88	0.06	0.61	-0.13	0.09	0.98	1	0.92
11	63076817	63087431	HRASLS2	-0.77	0.88	0.67	0.5	-0.13	-0.18	0.99	1	0.96
11	63098519	63138517	PLA2G16	-0.77	0.88	1.51	1.31	-0.4	0.32	0.96	0.97	0.96
11	63153012	63195659	ATL3	-0.77	0.88	2.35	0.61	-0.4	0.09	1	1	0.98
11	63205497	63283939	RTN3	-0.77	0.88	2.34	0.61	-0.4	0.09	1	1	0.98
11	63283940	63292689	LOC65998	-0.77	0.88	-1.04	1.31	-0.4	0.09	0.98	1	0.82
11	63337498	63351766	C11orf84	-0.77	0.88	0.44	0.5	-0.4	-0.32	0.97	1	0.96
11	63363470	63433629	MARK2	-0.93	0.88	0.1	-1.43	-0.59	0.45	0.83	0.77	0.96
11	63435277	63440892	RCOR2	-0.93	0.88	-1.11	1.31	-0.55	0.04	0.99	1	0.84
11	63463017	63481022	NAT11	-0.93	0.88	-0.45	0.61	-0.55	0.09	0.99	1	0.92
11	63498654	63500591	COX8A	-0.93	0.88	3.1	1.35	-0.55	0.09	1	1	0.99
11	63509900	63522468	OTUB1	-0.93	0.88	2.94	1.35	-0.55	0.04	1	1	0.99
11	63522606	63690161	MACROD1	-0.93	0.88	-0.11	1.06	-0.45	0.18	0.99	1	0.91
11	63627937	63643221	FLRT1	-0.93	0.88	-0.11	0.61	-0.55	0.09	0.99	1	0.93
11	63710162	63728596	STIP1	-0.93	0.88	2.1	1.06	-0.4	-0.05	1	1	0.98
11	63730727	63747939	FERMT3	-0.93	0.88	1.22	0.61	-0.36	0.22	1	1	0.97
11	63747847	63750302	TRPT1	-0.93	0.88	2.31	0.61	-0.45	0.13	1	1	0.98
11	63750313	63754064	NUDT22	-0.93	0.88	-0.3	0.61	-0.45	0.09	0.99	1	0.92
11	63754328	63758329	DNAJC4	-0.93	0.88	-0.38	0.61	-0.45	0.09	0.99	1	0.92
11	63758841	63762835	VEGFB	-0.93	0.88	2.24	0.61	-0.45	0.09	1	1	0.98
11	63764988	63768182	FKBP2	-0.93	0.88	0.48	0.61	-0.45	0.09	0.97	1	0.95
11	63768526	63770989	PPP1R14B	-0.93	0.88	0.21	0.61	-0.45	0.09	0.99	1	0.94
11	63775697	63791604	PLCB3	-0.93	0.88	0.48	0.61	-0.45	0.09	0.97	1	0.95
11	63793876	63808752	BAD	-0.93	0.88	0.05	0.61	-0.45	0.09	0.99	1	0.94
11	63809906	63813539	GPR137	-0.93	0.88	-0.48	0.61	-0.45	0.09	0.99	1	0.91
11	63815368	63824079	KCNK4	-0.93	0.88	-0.54	0.61	-0.45	0.09	0.99	1	0.91
11	63824438	63828815	C11orf20	-0.93	0.88	-0.15	0.61	-0.45	0.09	0.99	1	0.93
11	63829619	63840786	ESRRA	-0.93	0.88	0.22	0.61	-0.45	0.09	0.99	1	0.94
11	63840740	63841609	TRMT112	-0.93	0.88	0.17	0.61	-0.45	0.09	0.99	1	0.94
11	63842144	63845859	PRDX5	-0.93	0.88	0.63	0.61	-0.45	0.04	0.99	1	0.96
11	63864270	63881582	CCDC88B	-0.89	0.82	-0.93	0.61	-0.49	0.13	0.99	1	0.87
11	63883200	63896263	RPS6KA4	-0.89	0.82	-0.86	0.61	-0.49	0.09	0.99	1	0.88
11	64079673	64095575	SLC22A11	-0.89	0.82	-1.98	0.61	-0.49	0.09	0.94	1	0.76
11	64114857	64126396	SLC22A12	-0.89	0.82	-0.02	0.61	-0.49	0.04	0.99	1	0.93
11	64130221	64247236	NRXN2	-0.89	0.82	-1.35	0.61	-0.4	0.13	0.98	1	0.83
11	64250958	64269504	RASGRP2	-0.89	0.82	0.28	0.61	-0.4	0.13	0.98	1	0.94
11	64270436	64284763	PYGM	-0.89	0.82	0.11	0.61	-0.36	0.04	0.99	1	0.93
11	64288653	64302817	SF1	-0.89	0.82	0.23	0.61	-0.36	0.09	0.99	1	0.94
11	64313184	64327289	MAP4K2	-0.89	0.82	-0.08	0.61	-0.36	0.09	0.99	1	0.92
11	64327571	64335342	MEN1	-0.89	0.82	2.19	0.61	-0.36	0.04	0.99	1	0.98
11	64348237	64368617	CDC42BPG	-0.89	0.82	-1.01	0.61	-0.28	0.22	0.98	1	0.84
11	64376783	64402767	EHD1	-0.89	0.82	0.98	0.15	-0.31	0.09	0.99	1	0.97
11	64418580	64441298	ATG2A	-0.98	0.82	-0.3	1.31	-0.36	-0.01	0.99	1	0.9
11	64448755	64458523	PPP2R5B	-0.98	0.82	-1.01	1.31	-0.36	0.09	0.99	1	0.84
11	64458518	64459936	GPHA2	-0.98	0.82	-0.97	1.31	-0.36	0.09	0.99	1	0.84
11	64462504	64484185	C11orf85	-0.98	0.82	0.23	0.61	-0.36	0.09	0.99	1	0.94
11	64511992	64521093	BATF2	-0.98	0.82	-0.86	1.31	-0.36	0.09	0.99	1	0.85
11	64538161	64546232	ARL2	-1.04	0.82	1.66	0.5	-0.36	0.09	1	1	0.98
11	64551485	64564620	SNX15	-1.04	0.82	-0.08	0.61	-0.36	0.09	0.99	1	0.93
11	64564951	64568876	SAC3D1	-1.04	0.82	0.7	0.46	-0.36	0.09	0.99	1	0.96
11	64568870	64582585	NAALADL1	-1.04	0.82	-2.24	0.61	-0.36	0.09	0.94	1	0.73
11	64601502	64608191	CDCA5	-1.04	0.82	0.97	0.15	-0.36	0.09	0.99	1	0.97
11	64608269	64612450	ZFPL1	-1.04	0.82	0.9	0.15	-0.36	0.09	0.99	1	0.97
11	64620258	64635756	C11orf2	-1.04	0.82	1.14	0.61	-0.36	0.09	1	1	0.97
11	64635916	64640283	TM7SF2	-1.04	0.82	-0.74	0.61	-0.36	0.09	0.99	1	0.89
11	64640450	64641746	ZNHIT2	-1.04	0.82	-0.35	0.46	-0.36	0.09	0.99	1	0.92
11	64644677	64646236	FAU	-1.04	0.82	1.37	0.61	-0.36	0.09	1	1	0.97
11	64646303	64651417	MRPL49	-1.04	0.82	1.82	0.5	-0.36	0.04	1	1	0.98
11	64651326	64658579	SYVN1	-1.04	0.82	-0.05	0.61	-0.36	0.04	0.99	1	0.93
11	64694282	64697264	SPDYC	-0.9	0.87	-0.97	1.31	-0.4	0.14	0.99	1	0.84
11	64705918	64736052	CAPN1	-0.9	0.87	1.21	0.61	-0.4	0.18	1	1	0.97
11	64737922	64766148	SLC22A20	-0.9	0.87	-1.23	0.61	-0.45	-0.06	0.99	1	0.86
11	64786007	64821664	POLA2	-0.9	0.87	0.67	0.46	-0.36	0.14	0.99	1	0.96
11	64838906	64846476	CDC42EP2	-0.9	0.87	-0.33	0.46	-0.36	0.09	0.99	1	0.92
11	64857921	64877027	DPF2	-0.9	0.87	-0.13	0.46	-0.36	0.19	0.99	1	0.92
11	64878857	64881658	TIGD3	-0.9	0.87	-0.32	1.31	-0.4	-0.02	0.99	1	0.9
11	64899238	64906718	SLC25A45	-0.9	0.87	-1.04	1.31	-0.4	0.09	0.99	1	0.83
11	64910616	64937571	FRMD8	-0.9	0.87	-0.97	1.31	-0.4	0.14	0.99	1	0.83
11	64949092	64963719	NCRNA00084	-0.9	0.87	0.02	1.31	-0.51	0.03	0.99	1	0.92
11	65021808	65030513	MALAT1	-0.9	0.87	0.02	1.31	-0.51	0.09	0.99	1	0.92
11	65049123	65062758	SCYL1	-0.9	0.87	1.67	1.31	-0.51	0.46	0.82	0.77	0.96
11	65062605	65082006	LTBP3	-0.9	0.87	-0.43	1.31	-0.51	0.46	0.77	0.77	0.86
11	65094518	65095815	SSSCA1	-0.9	0.87	1.94	1.06	-0.26	-0.41	1	1	0.98
11	65096395	65098245	FAM89B	-0.9	0.87	0.72	0.46	-0.26	0.09	0.99	1	0.96
11	65100084	65116692	EHBP1L1	-0.9	0.87	0	0.61	-0.26	0.09	0.99	1	0.93
11	65116901	65120043	KCNK7	-0.9	0.87	-0.58	0.61	-0.26	0.09	0.99	1	0.89
11	65121801	65138296	MAP3K11	-0.9	0.87	0.09	0.61	-0.26	0.09	0.99	1	0.93
11	65140358	65161486	PCNXL3	-0.9	0.87	-0.71	0.61	-0.26	0.09	0.99	1	0.88
11	65162153	65174967	SIPA1	-0.9	0.87	0.76	0.46	-0.26	0.09	0.99	1	0.96
11	65177643	65187019	RELA	-0.9	0.87	1.75	0.5	-0.26	0.09	1	1	0.98
11	65236064	65243651	KAT5	-0.9	0.87	1.24	0.61	-0.26	0.09	1	1	0.97
11	65241719	65244985	RNASEH2C	-0.9	0.87	1.42	0.61	-0.26	0.09	1	1	0.97
11	65299953	65304398	DKFZp761E198	-0.96	0.87	-0.74	1.35	-0.26	0.09	0.99	1	0.86
11	65311104	65321261	OVOL1	-0.96	0.87	-0.66	1.35	-0.26	0.09	0.99	1	0.86
11	65357985	65377748	SNX32	-0.96	0.87	-2.62	0.16	-0.26	0.09	0.94	1	0.69
11	65378860	65382380	CFL1	-0.96	0.87	1.33	0.61	-0.26	0.09	1	1	0.97
11	65384447	65390490	MUS81	-0.96	0.87	1.34	0.61	-0.26	0.09	1	1	0.97
11	65390487	65396916	EFEMP2	-0.96	0.87	-1.27	0.61	-0.26	0.09	0.99	1	0.84
11	65403859	65407788	CTSW	-0.96	0.87	-0.54	1.35	-0.26	0.09	0.99	1	0.87
11	65407786	65412586	FIBP	-0.96	0.87	1.57	0.68	-0.26	0.09	1	1	0.97
11	65414450	65415682	CCDC85B	-0.96	0.87	1.03	0.15	-0.26	0.09	0.99	1	0.97
11	65416267	65424573	FOSL1	-0.96	0.87	0.23	0.61	-0.26	0.09	0.99	1	0.94
11	65440859	65443107	C11orf68	-0.96	0.87	0.59	0.46	-0.26	0.09	0.99	1	0.95
11	65443303	65445607	DRAP1	-0.96	0.87	1.72	0.5	-0.26	0.09	1	1	0.98
11	65469690	65484010	TSGA10IP	-0.96	0.87	-1.62	0.22	-0.26	0.09	0.98	1	0.82
11	65485735	65504183	SART1	-0.96	0.87	0.03	0.61	-0.26	0.09	0.99	1	0.93
11	65520592	65526154	EIF1AD	-1.04	0.91	0.87	0.15	-0.26	0.09	0.99	1	0.97
11	65526125	65528192	BANF1	-1.04	0.91	1.2	0.61	-0.26	0.09	1	1	0.97
11	65536037	65537552	CST6	-1.04	0.91	0.18	0.61	-0.26	0.09	0.99	1	0.94
11	65540799	65550564	CATSPER1	-1.04	0.91	-0.66	1.35	-0.26	0.09	0.99	1	0.87
11	65564811	65573227	GAL3ST3	-1.04	0.91	-1	1.31	-0.26	0.09	0.99	1	0.84
11	65576391	65592958	SF3B2	-1.04	0.91	0.28	0.61	-0.26	0.16	0.98	1	0.94
11	65594399	65768789	PACS1	-1.04	0.91	-0.32	-0.4	-0.18	0.39	0.92	0.91	0.93
11	65781340	65791908	KLC2	-1.12	0.87	0.06	0.21	-1.09	-0.4	0.99	1	0.97
11	65792631	65801539	RAB1B	-1.12	0.87	0.94	0.21	-1.09	0.09	0.99	1	0.98
11	65802271	65808259	CNIH2	-1.12	0.87	0.66	0.21	-1.09	0.09	0.99	1	0.97
11	65808626	65813214	YIF1A	-1.12	0.87	1.49	-0.09	-1.09	0.09	0.99	1	0.99
11	65815948	65820709	TMEM151A	-1.12	0.87	-0.74	-0.09	-1.09	0.09	0.98	1	0.94
11	65838533	65841091	CD248	-1.12	0.87	-0.66	-0.09	-1.09	0.09	0.98	1	0.94
11	65856117	65860576	RIN1	-1.17	1.18	-0.46	-1.43	-1.09	0.09	0.99	1	0.97
11	65861379	65869158	BRMS1	-1.17	1.18	1.9	-0.09	-1.09	0.09	0.99	1	0.99
11	65869418	65871737	B3GNT1	-1.17	1.18	0.39	-0.09	-1.09	0.09	0.97	1	0.98
11	65886567	65895867	SLC29A2	-1.17	1.18	0.59	-0.09	-1.09	0.09	0.98	1	0.98
11	65945050	65950753	NPAS4	-1.17	1.18	-0.93	-1.43	-1.09	0.09	0.99	1	0.97
11	65959125	65962886	MRPL11	-1.17	1.18	1.8	-0.09	-1.09	0.09	0.99	1	0.99
11	65990911	66001384	PELI3	-1.17	1.18	-0.52	-1.43	-1.09	0.09	0.99	1	0.97
11	66004455	66033706	DPP3	-1.17	1.18	1.17	0.48	-1.09	0.09	1	1	0.98
11	66034694	66057660	BBS1	-1.17	1.18	0.54	-0.09	-1.09	0.09	0.98	1	0.98
11	66063310	66070247	ZDHHC24	-1.17	1.18	-0.01	-1.43	-1.09	0.09	1	1	0.98
11	66070966	66087373	ACTN3	-1.17	1.18	-0.42	-1.43	-1.09	0.09	0.99	1	0.98
11	66087510	66092623	CTSF	-1.17	1.18	-0.81	-1.43	-1.09	0.09	0.99	1	0.97
11	66114215	66117130	CCDC87	-1.17	1.18	0.12	-1.43	-1.09	0.09	1	1	0.98
11	66117265	66130066	CCS	-1.17	1.18	1.2	0.48	-1.09	0.09	1	1	0.98
11	66140628	66153966	RBM14	-1.17	1.18	0.36	-0.09	-1.09	0.09	0.97	1	0.98
11	66162713	66170516	RBM4	-1.17	1.18	0.9	-0.09	-1.09	0.09	0.98	1	0.98
11	66189045	66201851	RBM4B	-1.17	1.18	0.77	-0.09	-1.09	0.09	0.98	1	0.98
11	66209296	66245446	SPTBN2	-1.17	1.18	-0.31	-1.43	-1.09	0.09	1	1	0.98
11	66268782	66367563	C11orf80	-1.39	1.82	0.79	-0.82	-1.09	0.09	1	1	0.99
11	66367458	66370579	RCE1	-1.39	1.82	0.2	1.36	-1.09	0.09	0.99	1	0.97
11	66372572	66482423	PC	-1.39	1.82	-0.03	1.36	-1.09	0.09	0.99	1	0.97
11	66381451	66384522	LRFN4	-1.39	1.82	-0.03	1.36	-1.09	0.09	0.99	1	0.97
11	66499329	66501054	C11orf86	-1.39	1.82	0.05	1.36	-1.09	0.09	0.99	1	0.97
11	66547466	66574906	SYT12	-1.39	1.82	-0.21	0.48	-1.09	0.09	0.99	1	0.97
11	66580864	66596063	RHOD	-1.39	1.82	1.26	0.48	-1.09	0.09	1	1	0.99
11	66643315	66782118	KDM2A	-1.39	1.82	0.34	1.36	-1.09	0.09	0.99	1	0.98
11	66790480	66810605	ADRBK1	-1.39	1.82	-0.73	0.1	-1.09	0.09	0.98	1	0.97
11	66813394	66826530	ANKRD13D	-1.39	1.82	-0.26	0.48	-1.09	0.09	0.99	1	0.97
11	66827494	66836652	SSH3	-1.39	1.82	-0.03	1.36	-1.09	0.09	0.99	1	0.97
11	66841885	66915734	LOC100130987	-1.39	1.82	-0.48	0.48	-1.09	0.09	0.99	1	0.97
11	66875594	66877593	POLD4	-1.39	1.82	-0.09	1.36	-1.09	0.09	0.99	1	0.97
11	66888214	66897782	CLCF1	-1.39	1.82	-0.88	0.1	-1.09	0.09	0.98	1	0.97
11	66915998	66922459	RAD9A	-1.39	1.82	-0.56	0.48	-1.09	0.09	0.99	1	0.97
11	66922227	66925952	PPP1CA	-1.39	1.82	0.91	-0.82	-1.09	0.09	1	1	0.99
11	66927987	66934136	TBC1D10C	-1.39	1.82	-1.16	-0.82	-1.09	0.09	0.99	1	0.97
11	66939724	66949654	ATPGD1	-1.39	1.82	-1.14	-0.82	-1.09	0.09	0.99	1	0.97
11	66952510	66959455	RPS6KB2	-1.39	1.82	1.41	0.48	-1.09	0.09	1	1	0.99
11	66959556	66961729	PTPRCAP	-1.39	1.82	0.13	1.36	-1.09	0.09	0.99	1	0.97
11	66962093	66967839	CORO1B	-1.39	1.82	0.69	-0.82	-1.09	0.09	1	1	0.99
11	66975347	66976776	GPR152	-1.39	1.82	-1.24	-0.82	-1.09	0.09	0.99	1	0.97
11	66979393	66983263	CABP4	-1.39	1.82	-0.22	0.48	-1.09	0.09	0.99	1	0.97
11	66988394	66993307	TMEM134	-1.39	1.82	0.63	-0.82	-1.09	0.09	1	1	0.99
11	67007080	67015154	AIP	-1.39	1.82	0.44	1.36	-1.09	0.09	0.98	1	0.98
11	67015815	67029419	PITPNM1	-1.39	1.82	0.57	-0.82	-1.09	0.09	1	1	0.99
11	67030543	67032678	CDK2AP2	-1.39	1.82	0.3	1.36	-1.09	-0.11	0.99	1	0.98
11	67042993	67047475	CABP2	-1.39	1.82	-0.04	1.36	-0.92	0.26	0.99	1	0.96
11	67107641	67110700	GSTP1	-1.39	1.82	0.48	-0.82	-0.92	0.09	0.98	1	0.99
11	67130898	67136588	NDUFV1	-1.39	1.82	1.53	-1.96	-0.92	0.09	1	1	1
11	67151984	67153977	NUDT8	-1.39	1.82	0.71	-0.82	-0.92	0.09	1	1	0.99
11	67155349	67163607	TBX10	-1.39	1.82	-1.04	-0.82	-0.92	0.09	0.99	1	0.97
11	67166601	67174706	ACY3	-1.39	1.82	0.18	1.36	-0.92	0.09	0.99	1	0.97
11	67186208	67205261	ALDH3B2	-1.39	1.82	-0.46	0.48	-0.92	0.09	0.99	1	0.97
11	67315815	67329383	LOC645332	-1.39	1.82	0.05	1.36	-0.92	0.09	0.99	1	0.97
11	67515150	67528169	UNC93B1	-0.04	0.88	0.48	0.57	-0.92	0.09	0.93	0.99	0.93
11	67532623	67553319	ALDH3B1	-0.04	0.88	-1.44	0.68	-0.92	0.09	0.94	0.99	0.76
11	67554669	67560690	NDUFS8	-0.04	0.88	1.82	-0.26	-0.92	0.09	0.94	0.99	0.98
11	67563058	67574942	TCIRG1	-0.04	0.88	-0.78	-0.33	-0.92	-0.17	0.97	0.99	0.89
11	67576901	67645434	CHKA	-0.04	0.88	0.38	0.57	-0.63	0.09	0.94	0.99	0.91
11	67680082	67737360	SUV420H1	-0.04	0.88	2.72	0.42	-0.4	0.48	0.78	0.69	0.97
11	67785378	67796045	C11orf24	-0.04	0.88	2.28	1.23	-0.63	-0.06	0.98	0.99	0.97
11	67836683	67973319	LRP5	-0.04	0.88	1.46	1.23	-0.56	0.09	0.98	0.99	0.94
11	67984774	68139377	SAPS3	-0.04	0.88	1.52	1.23	-0.49	0.01	0.98	0.99	0.95
11	68208558	68215219	GAL	-0.04	0.88	-1.09	0.68	-0.49	0.25	0.94	0.98	0.74
11	68231483	68275564	MTL5	-0.04	0.88	1.29	0.68	-0.31	0	0.98	0.99	0.95
11	68278663	68365975	CPT1A	0.79	0.46	2.42	0.68	-0.21	0.28	0.81	0.7	0.92
11	69296977	69299352	FGF4	0.56	-0.13	-0.02	1.33	-0.04	0.36	0.61	0.63	0.55
11	69333916	69343129	FGF3	0.56	-0.13	-0.67	1.33	-0.04	-0.19	0.75	0.8	0.52
11	69602055	69713299	ANO1	-0.23	-0.09	1.6	1.33	-0.33	0.32	0.82	0.71	0.9
11	69726916	69731156	FADD	-0.23	-0.09	4.01	1.33	-0.33	0.17	0.93	0.88	0.97
11	69794470	69908150	PPFIA1	-0.68	-0.18	2.59	1.33	-0.24	-0.49	0.95	0.92	0.97
11	69922259	69960338	CTTN	-0.68	-0.18	3.56	0.48	-0.28	0.09	0.95	0.92	0.98
11	69991609	70613456	SHANK2	-0.89	-0.23	0.35	-0.36	0	0.74	0.76	0.78	0.87
11	70823104	70837125	DHCR7	-0.55	-0.23	0.56	-1.77	0.18	-0.37	0.96	0.91	0.95
[truncated: 2,824 more rows]
